# Supplementary material for: MultipleXed Population Selection and Enrichment single nucleus RNA sequencing (XPoSE-seq) enables sample identity retention during transcriptional profiling of rare populations
Source: bioRxiv. 2023 Sep 29:2023.09.27.559834. Preprint. [Version 1] doi: 10.1101/2023.09.27.559834 (PMC10775316; doi:10.1101/2023.09.27.559834)
Supplement: Supplement 2 [file media-2.xlsx]

## Sheet: coexp_Non-active X Homecage
	baseMean_CTL6	log2FoldChange_CTL6	lfcSE_CTL6	stat_CTL6	pvalue_CTL6	padj_CTL6	baseMean_CTL6b	log2FoldChange_CTL6b	lfcSE_CTL6b	stat_CTL6b	pvalue_CTL6b	padj_CTL6b	baseMean_ITL23	log2FoldChange_ITL23	lfcSE_ITL23	stat_ITL23	pvalue_ITL23	padj_ITL23	baseMean_ITL56	log2FoldChange_ITL56	lfcSE_ITL56	stat_ITL56	pvalue_ITL56	padj_ITL56	baseMean_NPL56	log2FoldChange_NPL56	lfcSE_NPL56	stat_NPL56	pvalue_NPL56	padj_NPL56	baseMean_PTL5	log2FoldChange_PTL5	lfcSE_PTL5	stat_PTL5	pvalue_PTL5	padj_PTL5	baseMean_Meis2	log2FoldChange_Meis2	lfcSE_Meis2	stat_Meis2	pvalue_Meis2	padj_Meis2	baseMean_Pvalb	log2FoldChange_Pvalb	lfcSE_Pvalb	stat_Pvalb	pvalue_Pvalb	padj_Pvalb	baseMean_Sst
Fam19a1	49.4643	0.165987	0.256355	0.647487	0.517317	0.999748	2.83911	0.116754	0.865189	0.134946	0.892655	0.999946	661.464	0.597806	0.119644	4.99654	5.83696e-07	0.0118426	315.535	0.361552	0.124299	2.90874	0.00362892	0.999678	7.91358	-0.557224	0.586589	-0.94994	0.342143	0.999263	380.123	0.224143	0.297596	0.75318	0.451342	0.999803	3.62077	-2.00104	1.43723	-1.39229	0.163835	0.999877	5.88289	-0.695297	0.608082	-1.14343	0.252862	0.999983	2.68192
Nptx2	40.5163	0.687912	0.236226	2.9121	0.0035901	0.999748	0.94238	-0.985839	1.30945	-0.752863	0.451532	0.999946	82.975	0.25377	0.206431	1.22932	0.218952	0.999982	57.6518	0.951111	0.192501	4.9408	7.78031e-07	0.0158213	0.775267	-1.36151	1.54357	-0.882054	0.377748	0.999263	6.14579	0.203327	0.570373	0.356481	0.721481	0.999803	0.982389	0.811215	1.46036	0.555489	0.57856	0.999877	2.12312	0.450347	0.918422	0.490349	0.623887	0.999983	4.83819
Sorcs3	184.137	0.384398	0.164944	2.33048	0.0197807	0.999748	23.5824	0.253685	0.314188	0.807429	0.419419	0.999946	308.727	0.740099	0.156275	4.73587	2.18122e-06	0.0221273	280.51	0.49425	0.114486	4.31713	1.58074e-05	0.0803609	16.283	0.722875	0.344355	2.09922	0.0357979	0.999263	115.559	0.571292	0.182791	3.12538	0.00177574	0.999803	16.6292	-0.380273	0.362777	-1.04823	0.294534	0.999877	18.8591	0.351081	0.322591	1.08831	0.276457	0.999983	5.57035
[truncated: 11 more columns]

## Sheet: coexp_Active X Homecage
	baseMean_CTL6	log2FoldChange_CTL6	lfcSE_CTL6	stat_CTL6	pvalue_CTL6	padj_CTL6	baseMean_ITL23	log2FoldChange_ITL23	lfcSE_ITL23	stat_ITL23	pvalue_ITL23	padj_ITL23	baseMean_ITL56	log2FoldChange_ITL56	lfcSE_ITL56	stat_ITL56	pvalue_ITL56	padj_ITL56	baseMean_PTL5	log2FoldChange_PTL5	lfcSE_PTL5	stat_PTL5	pvalue_PTL5	padj_PTL5	baseMean_Pvalb	log2FoldChange_Pvalb	lfcSE_Pvalb	stat_Pvalb	pvalue_Pvalb	padj_Pvalb	baseMean_Sst	log2FoldChange_Sst	lfcSE_Sst	stat_Sst	pvalue_Sst	padj_Sst
A330008L17Rik	13.4823	0.166943	0.422098	0.395508	0.692468	0.998894	42.9161	-1.01717	0.274879	-3.70045	0.000215217	0.00479428	41.8642	-0.442488	0.262205	-1.68757	0.0914947	0.545764	20.303	-0.566404	0.341278	-1.65966	0.0969834	0.838707	8.00168	-0.0418427	0.488833	-0.0855973	0.931787	0.99972	10.279	-0.820376	0.538764	-1.5227	0.127833	0.999716
A330074K22Rik	6.1191	0.916214	0.579095	1.58215	0.113616	0.70198	14.2506	1.78572	0.440163	4.05695	4.97177e-05	0.00140324	11.6411	0.82417	0.419661	1.96389	0.0495423	0.413227	1.35225	1.23014	1.15844	1.0619	0.288283	0.998836	2.21123	0.0862023	0.897767	0.0960186	0.923506	0.99972	1.37438	0.402121	1.30551	0.308019	0.758068	0.999716
A330093E20Rik	40.7921	-0.19579	0.265589	-0.737192	0.461006	0.972145	71.8667	-0.0829364	0.195087	-0.425125	0.670745	0.954737	144.364	-0.622017	0.146069	-4.25837	2.05921e-05	0.00139537	54.9222	-0.178805	0.19562	-0.91404	0.360696	0.998836	7.1345	0.0922221	0.511967	0.180133	0.857048	0.99972	6.91045	-0.0216012	0.548606	-0.0393747	0.968592	0.999716
A330102I10Rik	39.3451	-1.3931	0.325394	-4.28125	1.85843e-05	0.00257501	27.8247	-0.592988	0.302062	-1.96314	0.0496303	0.297291	85.9324	-0.345928	0.193794	-1.78503	0.0742563	0.499112	15.142	-0.949491	0.445357	-2.13198	0.0330084	0.599693	19.3651	-1.03132	0.351626	-2.93299	0.00335714	0.21683	24.5079	-0.677237	0.321439	-2.10689	0.0351269	0.999716
A830010M20Rik	37.8808	0.155602	0.246414	0.631466	0.527736	0.980411	63.6664	0.916171	0.212207	4.31735	1.57911e-05	0.000525195	64.9777	0.162446	0.218086	0.744873	0.456349	0.92306	24.2426	1.26657	0.275595	4.59574	4.31211e-06	0.00133971	12.1276	-0.650856	0.425677	-1.52899	0.126267	0.99972	10.6463	-0.0702712	0.480038	-0.146387	0.883616	0.999716
A830018L16Rik	62.3634	-1.09437	0.223354	-4.89974	9.59657e-07	0.000228909	116.987	-1.36536	0.202758	-6.73395	1.65119e-11	1.72132e-09	280.176	-0.764941	0.158948	-4.81253	1.49029e-06	0.000154214	80.4079	-0.748735	0.225798	-3.31595	0.00091332	0.0777806	41.3044	-0.375191	0.252425	-1.48635	0.137188	0.99972	31.057	-0.284444	0.281096	-1.01191	0.311581	0.999716
A930024E05Rik	3.12821	-0.630744	0.83654	-0.753992	0.450854	0.972145	6.39488	-2.74867	0.906693	-3.03154	0.00243312	0.0340146	5.44624	-2.01606	0.76847	-2.62347	0.00870385	0.145808	2.71891	-1.22007	0.96433	-1.2652	0.205799	0.964439	1.67931	-0.328957	1.13593	-0.289594	0.772127	0.99972	1.77173	0.376362	1.08293	0.347542	0.728184	0.999716
A930028N01Rik	NA	NA	NA	NA	NA	NA	NA	NA	NA	NA	NA	NA	2.13846	5.39948	1.36618	3.95226	7.74163e-05	0.00407986	NA	NA	NA	NA	NA	NA	NA	NA	NA	NA	NA	NA	NA	NA	NA	NA	NA	NA
Aaas	36.9992	-0.690317	0.271562	-2.54202	0.0110214	0.246074	56.1041	-0.698258	0.214845	-3.25006	0.00115382	0.0191087	63.6806	-0.534064	0.199224	-2.68071	0.00734654	0.131142	29.289	-0.561455	0.27911	-2.01159	0.0442627	0.673675	11.8964	-0.3325	0.433521	-0.766977	0.443095	0.99972	13.6422	-0.212753	0.387615	-0.548877	0.58309	0.999716
Aagab	38.2417	0.253257	0.269415	0.940026	0.347204	0.942213	54.6118	-0.2547	0.208503	-1.22156	0.221873	0.660948	66.8443	-0.745452	0.199459	-3.73737	0.000185954	0.00832101	22.3405	-0.0858761	0.341277	-0.251632	0.801326	0.998836	9.29673	-0.261188	0.458429	-0.569746	0.56885	0.99972	7.13179	0.305079	0.532301	0.573133	0.566555	0.999716
Abca2	115.17	-0.240319	0.153909	-1.56143	0.118422	0.710387	167.184	-0.408964	0.139113	-2.93979	0.0032844	0.043001	197.621	-0.0845983	0.143233	-0.590634	0.554766	0.949468	99.9969	-0.239868	0.16257	-1.47548	0.140084	0.903756	60.1007	-0.0665295	0.21125	-0.314933	0.752812	0.99972	49.8237	-0.107379	0.218137	-0.492254	0.62254	0.999716
Abcb6	47.9774	-0.634235	0.250617	-2.53069	0.0113837	0.250682	62.6358	-0.805972	0.215673	-3.73701	0.00018622	0.00429348	70.6622	-0.449638	0.186687	-2.40851	0.0160178	0.216171	38.0559	-0.22211	0.234773	-0.946062	0.344117	0.998836	15.3427	-0.277505	0.387877	-0.715446	0.474334	0.99972	13.6326	0.0289909	0.426659	0.0679487	0.945826	0.999716
Abcg4	31.9994	-0.354799	0.281555	-1.26014	0.207617	0.840099	60.5981	-0.794378	0.212732	-3.73418	0.000188332	0.00433185	75.8141	-0.322759	0.175364	-1.84051	0.0656937	0.469108	36.1029	-0.472982	0.251711	-1.87907	0.060235	0.748011	22.983	-0.168498	0.391673	-0.430201	0.66705	0.99972	20.7959	0.0936704	0.32129	0.291545	0.770634	0.999716
Abhd2	21.305	0.788585	0.307209	2.56694	0.0102602	0.235783	37.5088	0.847485	0.249124	3.40186	0.000669277	0.0121852	42.3538	0.62644	0.213561	2.9333	0.00335378	0.0747006	12.5365	0.361002	0.384271	0.939447	0.347501	0.998836	6.46013	-0.696124	0.565313	-1.23139	0.218175	0.99972	3.4218	0.436628	0.761412	0.573445	0.566343	0.999716
Abhd6	53.2654	-0.492457	0.290955	-1.69256	0.0905401	0.648352	162.24	-0.404067	0.167611	-2.41074	0.0159203	0.13781	152.25	-0.531796	0.137945	-3.85512	0.000115675	0.00556473	61.9826	-0.227081	0.234307	-0.969161	0.332465	0.998836	25.9424	-0.113156	0.288609	-0.392075	0.695003	0.99972	17.2808	-0.18465	0.355448	-0.519484	0.603423	0.999716
Abi1	71.5686	0.333276	0.179985	1.85169	0.0640709	0.573018	166.337	0.582734	0.131638	4.42679	9.56474e-06	0.000338432	128.198	0.221008	0.141517	1.5617	0.118358	0.611788	51.8943	0.0802511	0.206331	0.388944	0.697318	0.998836	18.8212	0.0755985	0.325679	0.232126	0.81644	0.99972	25.605	0.229096	0.302258	0.757948	0.448482	0.999716
Abl2	51.3757	0.159666	0.278964	0.572355	0.567082	0.991017	117.32	0.689103	0.150338	4.58369	4.56834e-06	0.000175754	103.839	0.26368	0.165748	1.59085	0.111642	0.59723	53.2342	0.397933	0.21113	1.88478	0.0594593	0.742453	20.4217	0.232604	0.326948	0.711442	0.476811	0.99972	21.5106	-0.509616	0.320304	-1.59104	0.111601	0.999716
Abr	94.4035	-0.00506945	0.190875	-0.0265591	0.978811	0.998894	261.841	0.669986	0.144794	4.62716	3.70707e-06	0.000146694	187.586	0.194566	0.145425	1.33792	0.180924	0.725328	97.4997	0.352499	0.173207	2.03513	0.0418379	0.664003	34.1201	0.150209	0.258029	0.582138	0.560473	0.99972	35.8416	0.241521	0.246545	0.979625	0.327271	0.999716
Acadvl	50.5091	0.195627	0.211287	0.92588	0.354508	0.948513	83.0294	1.10586	0.19721	5.60754	2.05226e-08	1.32204e-06	69.0882	0.388435	0.179206	2.16753	0.0301946	0.317243	34.637	0.332193	0.271734	1.22249	0.221522	0.979891	21.1241	-0.189694	0.338967	-0.559625	0.575735	0.99972	13.4236	0.424617	0.391846	1.08363	0.278528	0.999716
Acap2	123.116	0.544873	0.154106	3.53571	0.000406687	0.0280494	274.846	0.585283	0.122634	4.77259	1.81868e-06	7.76744e-05	184.944	0.261799	0.130801	2.0015	0.0453387	0.393685	98.5304	0.256665	0.155181	1.65398	0.0981325	0.840386	33.6696	-0.221133	0.268013	-0.825082	0.409325	0.99972	26.1578	-0.187362	0.286468	-0.654042	0.513085	0.999716
Acbd5	26.5395	-0.464646	0.304652	-1.52517	0.127217	0.724469	30.1706	-0.932626	0.288488	-3.23281	0.00122581	0.0200408	37.4912	-0.584269	0.257453	-2.26942	0.0232431	0.269897	18.4122	-0.49574	0.364608	-1.35965	0.173941	0.934291	14.3319	-0.199396	0.379429	-0.525517	0.599224	0.99972	12.2792	-0.523327	0.416003	-1.25799	0.208396	0.999716
Ackr1	8.55375	-0.784642	0.538892	-1.45603	0.145384	0.759977	42.0338	1.39372	0.227775	6.11888	9.42379e-10	7.42794e-08	39.6101	0.616355	0.25106	2.45501	0.0140882	0.199676	6.34173	0.352108	0.530398	0.663857	0.506782	0.998836	2.70538	0.0553258	0.828164	0.0668054	0.946737	0.99972	3.93338	1.41528	0.761653	1.85816	0.0631457	0.999716
Aco1	20.9214	0.23973	0.31089	0.771109	0.440642	0.968856	27.9485	-0.938134	0.311608	-3.01062	0.00260716	0.0358498	40.8953	-0.264604	0.267716	-0.988375	0.322969	0.866309	15.4391	-0.372732	0.384275	-0.969961	0.332066	0.998836	8.07531	-0.207134	0.501539	-0.412998	0.679608	0.99972	7.32544	0.225369	0.529673	0.425487	0.670482	0.999716
Acsl3	21.2732	-0.0298596	0.33987	-0.087856	0.929991	0.998894	45.6945	0.884317	0.215783	4.09817	4.16421e-05	0.00119798	70.3261	0.695109	0.177872	3.90792	9.30936e-05	0.00468249	26.7167	0.747787	0.269139	2.77845	0.00546197	0.249009	16.7307	0.049955	0.370374	0.134877	0.892709	0.99972	12.5214	0.0446006	0.413811	0.10778	0.91417	0.999716
Acta1	4.03106	0.506116	0.651411	0.776954	0.437186	0.96843	9.66758	0.302806	0.472736	0.640538	0.521823	0.901953	15.9764	1.22704	0.338007	3.63022	0.000283181	0.0117951	4.83928	1.5081	0.786136	1.91837	0.0550636	0.72778	1.81073	0.687127	1.03903	0.661318	0.508409	0.99972	1.89568	2.32547	1.23826	1.87802	0.0603782	0.999716
Actb	107.876	0.577776	0.238591	2.42161	0.0154517	0.294805	150.343	0.379237	0.185348	2.04608	0.0407482	0.260332	191.097	0.644891	0.145674	4.42695	9.55744e-06	0.000750542	76.0018	0.127154	0.213887	0.59449	0.552185	0.998836	40.5689	0.541849	0.267781	2.02348	0.0430236	0.834034	40.3083	0.279447	0.243257	1.14877	0.250649	0.999716
Actl6b	168.201	-0.216599	0.125705	-1.72307	0.0848757	0.637189	162.368	-0.513111	0.128293	-3.99952	6.34701e-05	0.0017358	250.434	-0.507571	0.11859	-4.28005	1.86848e-05	0.00129348	97.9327	-0.44938	0.157175	-2.85911	0.00424837	0.210873	51.2471	0.0441197	0.206836	0.213307	0.831087	0.99972	42.4171	-0.0219383	0.23419	-0.0936773	0.925365	0.999716
Actn1	316.917	0.656075	0.119202	5.5039	3.71488e-08	1.4584e-05	907.727	1.20714	0.111437	10.8325	2.41441e-27	1.01773e-24	575.843	0.744874	0.0968441	7.69148	1.45445e-14	6.88025e-12	234.217	0.500507	0.136278	3.67268	0.000240018	0.0289696	44.6198	0.449397	0.22487	1.99848	0.0456651	0.845548	63.2141	0.469411	0.203344	2.30846	0.0209735	0.999716
Actn4	149.523	0.87337	0.126808	6.88736	5.68361e-12	4.28407e-09	364.112	1.14922	0.108468	10.5951	3.14113e-26	1.24299e-23	263.804	0.566421	0.109658	5.16535	2.39987e-07	3.15765e-05	109.286	0.623612	0.158654	3.93065	8.47162e-05	0.0127838	28.1193	0.128887	0.273335	0.471532	0.637261	0.99972	25.2311	0.0954239	0.299426	0.31869	0.749962	0.999716
Actr3b	44.6801	0.399676	0.227699	1.75528	0.0792113	0.621343	82.1656	0.646573	0.180645	3.57925	0.000344585	0.00707037	84.0789	0.203175	0.164848	1.2325	0.217763	0.772517	30.3783	0.134855	0.258892	0.520893	0.602441	0.998836	6.70128	0.629853	0.536003	1.17509	0.239958	0.99972	7.14061	0.264082	0.559069	0.472361	0.636669	0.999716
Acvr1	25.6494	0.560159	0.286657	1.95411	0.0506883	0.522485	67.3537	0.98953	0.215124	4.59982	4.22857e-06	0.000163984	61.2971	0.741742	0.188537	3.9342	8.34726e-05	0.00433011	25.6888	1.22045	0.277189	4.40297	1.0678e-05	0.00252318	6.86225	-0.488289	0.563945	-0.865844	0.386576	0.99972	6.55699	-0.018691	0.56941	-0.0328252	0.973814	0.999716
Acvr1c	4.42831	-0.106051	0.650113	-0.163127	0.870419	0.998894	54.272	0.746726	0.241628	3.0904	0.00199889	0.0293402	48.9348	1.26673	0.274642	4.61229	3.98254e-06	0.000362959	11.0377	1.00382	0.482605	2.08001	0.037525	0.635274	1.10118	0.379049	1.38197	0.274282	0.783868	0.99972	1.07886	0.545908	1.4135	0.386211	0.699341	0.999716
Acvr2a	56.0848	-0.715722	0.229178	-3.123	0.0017902	0.0826827	108.435	-0.522097	0.159523	-3.27286	0.00106464	0.0178134	157.917	-0.195508	0.174682	-1.11923	0.263044	0.816356	48.8971	-0.413798	0.233099	-1.7752	0.0758644	0.79869	15.1952	0.228435	0.362475	0.630209	0.528558	0.99972	11.7119	0.0358011	0.424836	0.0842704	0.932841	0.999716
Acvr2b	12.8423	-0.809055	0.435005	-1.85987	0.0629034	0.569333	43.8354	-0.78406	0.241766	-3.24306	0.00118254	0.0194648	45.3604	0.295683	0.211963	1.39498	0.163023	0.702526	13.975	-0.380519	0.398152	-0.955713	0.339217	0.998836	11.0004	0.204897	0.459797	0.445625	0.655868	0.99972	10.9392	0.106007	0.4231	0.250549	0.802163	0.999716
Adamts10	25.754	-0.229043	0.292025	-0.784328	0.432848	0.967287	17.5653	-1.40358	0.413866	-3.39138	0.000695413	0.0125667	27.4472	-0.424502	0.290974	-1.4589	0.144593	0.665011	15.9488	-0.537138	0.397808	-1.35024	0.176938	0.937108	5.11683	-0.379572	0.653354	-0.580959	0.561268	0.99972	5.56589	0.118002	0.612443	0.192674	0.847214	0.999716
Adamts13	0.483849	1.10064	1.92806	0.570851	0.5681	0.991047	3.74478	2.54269	0.868909	2.9263	0.00343021	0.0444597	0.541009	-0.189257	1.56807	-0.120694	0.903934	0.993511	0.464029	-1.09696	1.67591	-0.654549	0.512758	0.998836	NA	NA	NA	NA	NA	NA	NA	NA	NA	NA	NA	NA
Adamts15	1.53125	2.1291	1.33132	1.59924	0.109767	0.694032	1.59948	0.358634	1.07729	0.332903	0.739207	0.962672	0.585615	-1.6208	1.65452	-0.979622	0.327273	0.867956	0.305472	-0.603815	1.78436	-0.338392	0.735067	0.998836	7.90424	-2.99838	0.745131	-4.02396	5.72276e-05	0.014717	NA	NA	NA	NA	NA	NA
Adamts16	3.13408	-1.18651	0.88254	-1.34442	0.178811	0.804771	4.67623	0.360303	0.742002	0.485582	0.627264	0.941527	4.39116	0.0197846	0.743225	0.02662	0.978763	0.998288	2.07175	0.586393	0.899452	0.651945	0.514437	0.998836	10.2205	2.07069	0.479976	4.31416	1.60214e-05	0.00622078	6.98945	0.786089	0.585939	1.34159	0.17973	0.999716
Adamts17	16.2209	-1.19723	0.431339	-2.77562	0.00550959	0.162987	30.6372	-1.26069	0.343419	-3.67099	0.000241615	0.00525803	25.5521	-0.909915	0.295719	-3.07696	0.00209127	0.0528617	6.56573	-1.14127	0.625349	-1.82501	0.0679996	0.769206	10.7057	-0.856057	0.465836	-1.83768	0.0661099	0.943522	3.02835	0.115504	0.858023	0.134617	0.892915	0.999716
Adamts2	2.91016	-0.39656	0.86365	-0.459167	0.646114	0.998894	19.6816	-1.08934	0.383724	-2.83887	0.0045273	0.0551064	11.9138	-1.48442	0.547489	-2.71132	0.00670164	0.122491	19.3111	-2.40018	0.520504	-4.61126	4.00239e-06	0.00126695	2.25987	0.68666	0.931065	0.7375	0.460819	0.99972	1.23602	1.13967	1.33205	0.855579	0.392231	0.999716
Adamtsl1	77.8625	-0.981119	0.337358	-2.90824	0.00363467	0.12887	96.2193	-0.75147	0.218309	-3.44222	0.000576951	0.0107983	93.7503	-0.0321135	0.199799	-0.160729	0.872307	0.993511	13.3376	-0.649125	0.411389	-1.57788	0.114592	0.876156	31.8553	1.12341	0.282785	3.97265	7.10785e-05	0.0178094	25.4894	0.404651	0.326616	1.23892	0.215375	0.999716
Adap1	45.2584	0.388356	0.208219	1.86514	0.0621621	0.568206	40.2944	-0.877344	0.261688	-3.35263	0.000800462	0.0141615	70.805	0.0979966	0.182965	0.535603	0.592233	0.952685	31.0889	0.290885	0.27047	1.07548	0.282159	0.998836	12.3966	-0.140574	0.401611	-0.350025	0.72632	0.99972	13.9189	-0.268848	0.440922	-0.60974	0.542034	0.999716
Adat1	13.0053	0.561724	0.408137	1.37631	0.168725	0.792497	25.7096	0.434795	0.297247	1.46274	0.143538	0.536186	30.3345	0.925248	0.266819	3.4677	0.000524937	0.0191718	8.52954	-0.0294192	0.488613	-0.0602096	0.951989	0.998836	4.28662	0.0187704	0.650698	0.0288465	0.976987	0.99972	4.49882	0.394862	0.65988	0.598384	0.549584	0.999716
Adck3	9.50491	-0.805116	0.556488	-1.44678	0.147958	0.764017	9.27086	-1.79949	0.603653	-2.98101	0.00287302	0.0386861	12.9129	-0.137424	0.41067	-0.334634	0.737901	0.971007	7.32812	0.0618103	0.502827	0.122926	0.902166	0.998836	1.75324	0.209969	1.01104	0.207676	0.835482	0.99972	2.97738	-0.564278	0.855807	-0.659352	0.50967	0.999716
Adck4	165.029	0.977498	0.144475	6.76588	1.325e-11	8.91728e-09	192.547	0.551336	0.130847	4.2136	2.51327e-05	0.000786005	241.918	0.722468	0.147142	4.91002	9.10686e-07	9.95794e-05	113.615	0.733618	0.167596	4.3773	1.20161e-05	0.00279992	23.578	0.702848	0.316119	2.22337	0.0261909	0.726594	24.2722	-0.0289136	0.305444	-0.094661	0.924584	0.999716
Adcy8	26.8905	0.190385	0.364048	0.522966	0.600998	0.998542	73.9867	2.22849	0.210457	10.5888	3.35924e-26	1.29789e-23	97.9283	1.24738	0.157631	7.91329	2.50681e-15	1.31067e-12	21.2426	0.544465	0.358521	1.51864	0.128853	0.889617	41.4892	-0.33187	0.247618	-1.34025	0.180163	0.99972	16.0975	-0.116722	0.395918	-0.294813	0.768137	0.999716
Adcyap1	1.97161	-0.888811	1.05914	-0.83918	0.401369	0.960336	19.6338	1.0937	0.316476	3.45588	0.00054849	0.0104097	80.0539	1.38327	0.166476	8.3091	9.64303e-17	6.60647e-14	55.952	1.81303	0.340479	5.32494	1.00988e-07	6.07321e-05	NA	NA	NA	NA	NA	NA	0.573948	0.443437	1.93403	0.229282	0.81865	0.999716
Add2	93.4629	0.363256	0.161363	2.25116	0.0243751	0.367754	201.795	0.78923	0.13036	6.05425	1.41076e-09	1.07273e-07	181.295	0.331611	0.123935	2.67569	0.0074576	0.132529	78.5426	0.0753722	0.166538	0.452583	0.650849	0.998836	34.7311	0.3778	0.247512	1.52639	0.126913	0.99972	27.6721	0.207111	0.291698	0.710017	0.477694	0.999716
Adgrb1	140.798	-0.0338814	0.199107	-0.170167	0.864879	0.998894	347.374	0.51119	0.13247	3.85891	0.000113895	0.00282726	272.022	0.180304	0.150075	1.20143	0.229586	0.785955	131.273	0.240191	0.137859	1.7423	0.0814565	0.808158	27.7363	-0.0624234	0.271338	-0.230057	0.818047	0.99972	30.8671	-0.357032	0.271849	-1.31334	0.189067	0.999716
Adgrb3	692.225	-0.167136	0.106983	-1.56227	0.118225	0.710387	936.17	-0.124846	0.151559	-0.823744	0.410085	0.839213	1164.96	-0.347837	0.117078	-2.971	0.00296834	0.0683371	521.841	-0.254413	0.149104	-1.70628	0.087956	0.829293	137.679	-1.06123	0.202788	-5.23321	1.66591e-07	0.000227031	122.164	-0.422215	0.201538	-2.09496	0.0361744	0.999716
Adgrg1	9.37457	0.0574289	0.447048	0.128462	0.897783	0.998894	39.8953	0.822822	0.239595	3.43421	0.000594274	0.0110479	33.0741	0.495268	0.252909	1.95828	0.0501968	0.414897	13.4864	-0.00648368	0.497974	-0.0130201	0.989612	0.999282	12.0135	0.130507	0.40797	0.319893	0.749049	0.99972	6.91988	0.10033	0.525269	0.191007	0.84852	0.999716
Adgrl2	72.248	-0.0597877	0.181173	-0.330003	0.741398	0.998894	136.032	-0.606519	0.162693	-3.72799	0.000193011	0.00439258	127.053	-0.598699	0.16271	-3.67954	0.000233659	0.0101361	113.078	-0.371473	0.192205	-1.93269	0.0532744	0.716173	37.6141	0.181761	0.239934	0.757547	0.448722	0.99972	28.1079	-0.189755	0.290118	-0.654061	0.513072	0.999716
Adgrl3	287.902	0.381716	0.107983	3.53495	0.000407851	0.0280494	921.906	0.84739	0.139565	6.07165	1.26605e-09	9.78036e-08	798.2	0.608889	0.108514	5.61118	2.00956e-08	3.50228e-06	343.205	0.633441	0.145602	4.35048	1.35838e-05	0.00312187	167.091	0.256311	0.144658	1.77184	0.0764206	0.980659	177.579	0.0485718	0.137669	0.352816	0.724226	0.999716
Adipor1	23.3565	0.303866	0.304861	0.996736	0.318893	0.924922	39.5874	0.800554	0.231157	3.46325	0.000533692	0.0102357	35.5297	0.362725	0.235345	1.54125	0.123255	0.621793	18.2203	0.398238	0.322751	1.23389	0.217246	0.971865	9.18198	0.325499	0.467652	0.696028	0.486411	0.99972	9.97532	0.420526	0.47583	0.883773	0.376819	0.999716
Ado	4.4805	0.514171	0.596342	0.862209	0.388573	0.958484	22.7829	1.25242	0.304146	4.11784	3.82447e-05	0.00111346	21.9269	1.28465	0.340506	3.77276	0.000161451	0.0074081	4.99971	0.885816	0.579631	1.52824	0.126452	0.886512	5.29605	1.23571	0.62158	1.98801	0.0468105	0.853103	3.13272	-0.236451	0.802471	-0.294654	0.768258	0.999716
Adora1	42.5749	0.927128	0.225673	4.10828	3.98618e-05	0.00475415	7.65401	0.676504	0.496474	1.36262	0.173003	0.590276	33.6036	1.04584	0.25137	4.16057	3.17458e-05	0.00195877	3.56942	-1.3883	0.85955	-1.61514	0.106279	0.853727	1.39258	0.419458	1.18393	0.354293	0.723119	0.99972	3.1947	-0.778167	0.800717	-0.971838	0.331131	0.999716
Adrbk2	106.988	-0.113013	0.180512	-0.626072	0.531268	0.980411	80.7122	-0.984894	0.207279	-4.75153	2.01881e-06	8.54686e-05	86.7157	-0.239013	0.185944	-1.2854	0.198653	0.749802	51.7158	-0.271108	0.264439	-1.02522	0.30526	0.998836	32.5711	-0.11074	0.260827	-0.424572	0.671149	0.99972	26.2059	-0.57815	0.302045	-1.91412	0.0556053	0.999716
Agap3	141.889	0.328519	0.126169	2.6038	0.0092196	0.221842	199.224	0.434686	0.122641	3.54437	0.000393557	0.00790784	226.176	0.154157	0.116866	1.31909	0.187139	0.732143	108.47	0.420446	0.143781	2.92421	0.00345337	0.185103	42.3725	0.107058	0.236328	0.453007	0.650544	0.99972	44.303	0.00957073	0.226965	0.0421684	0.966364	0.999716
Agbl3	36.1201	-0.867287	0.273896	-3.16648	0.00154296	0.0731331	41.4387	-1.3858	0.284586	-4.86952	1.11869e-06	4.9637e-05	55.7196	-0.741908	0.224206	-3.30904	0.000936148	0.0296631	25.6715	-0.387357	0.29778	-1.30082	0.193321	0.952877	13.1105	0.200925	0.390724	0.514237	0.607086	0.99972	11.4741	-0.256546	0.417992	-0.613759	0.539374	0.999716
Ager	14.9181	-0.685487	0.423265	-1.61952	0.105335	0.68481	18.7908	-2.127	0.458239	-4.64167	3.45609e-06	0.000138458	26.5068	-0.808259	0.335517	-2.40899	0.0159966	0.216057	16.0622	-0.33105	0.356351	-0.929	0.352889	0.998836	6.7175	-0.773305	0.556615	-1.3893	0.164742	0.99972	5.94925	0.350469	0.601681	0.582483	0.560241	0.999716
Agpat4	62.2198	0.239852	0.216388	1.10843	0.267674	0.892345	97.3563	0.555017	0.16392	3.38591	0.000709434	0.0127606	94.2608	0.373054	0.17112	2.18007	0.0292519	0.312629	43.787	0.230191	0.241394	0.953592	0.34029	0.998836	15.4119	0.572461	0.367633	1.55715	0.119435	0.99972	13.0186	0.604091	0.410281	1.47238	0.140917	0.999716
Agpat9	15.9681	0.958715	0.328855	2.91531	0.00355335	0.127542	39.9421	1.05223	0.235031	4.47701	7.56967e-06	0.000273326	48.682	1.37676	0.207593	6.63202	3.31133e-11	1.05078e-08	15.5981	1.22698	0.349295	3.51274	0.000443512	0.0459308	6.69345	-0.0707714	0.551355	-0.128359	0.897865	0.99972	5.74208	0.777378	0.608279	1.278	0.201251	0.999716
Ahcyl1	53.5425	0.192178	0.208006	0.923905	0.355536	0.948513	122.172	0.953956	0.131716	7.24252	4.40436e-13	5.58173e-11	104.879	0.482213	0.14819	3.25401	0.00113789	0.0337932	40.7312	0.147658	0.251423	0.587288	0.55701	0.998836	18.6223	0.347819	0.326889	1.06403	0.287316	0.99972	18.7272	0.263923	0.368192	0.716809	0.473492	0.999716
Ahcyl2	114.486	0.204895	0.183844	1.1145	0.265064	0.890457	184.993	0.545862	0.172834	3.15831	0.00158689	0.0244787	158.062	0.483727	0.142923	3.38452	0.000713039	0.024134	80.6104	0.248356	0.196893	1.26138	0.207172	0.966167	30.1917	-0.160089	0.295948	-0.540938	0.58855	0.99972	35.7256	0.294017	0.244754	1.20128	0.229644	0.999716
Ahdc1	82.3271	0.38504	0.162521	2.36917	0.017828	0.313388	119.111	0.583669	0.155188	3.76104	0.000169207	0.00397752	113.15	0.0340621	0.154163	0.220949	0.825132	0.987254	45.6197	0.368547	0.214915	1.71485	0.0863731	0.823341	18.184	-0.311771	0.349678	-0.891594	0.37261	0.99972	15.1468	-0.0782245	0.366249	-0.213583	0.830872	0.999716
Ahi1	516.231	0.233984	0.14943	1.56584	0.117386	0.709893	786.391	0.531117	0.151638	3.50253	0.00046086	0.00905346	766.426	0.212109	0.124631	1.70189	0.0887756	0.536893	314.67	0.16927	0.139642	1.21217	0.225447	0.982424	161.177	0.0462196	0.148046	0.312199	0.754889	0.99972	173.457	-0.0170638	0.157076	-0.108634	0.913493	0.999716
AI314180	111.558	0.270638	0.158595	1.70647	0.0879198	0.643286	211.965	0.684153	0.111484	6.13681	8.41966e-10	6.74512e-08	204.182	0.149605	0.120952	1.2369	0.216126	0.771329	98.948	0.393293	0.176855	2.22382	0.0261609	0.558752	56.0999	0.0181766	0.217218	0.0836791	0.933312	0.99972	49.9555	0.210626	0.239757	0.878499	0.379673	0.999716
AI480526	42.6415	-0.907809	0.276356	-3.28492	0.0010201	0.0551893	37.0927	-0.756189	0.317204	-2.38392	0.0171292	0.144966	62.1313	-1.01108	0.227584	-4.44268	8.88439e-06	0.000711754	25.252	-0.689495	0.306331	-2.25081	0.0243974	0.539265	14.2509	0.261015	0.382778	0.681897	0.495304	0.99972	16.3696	-0.412688	0.357639	-1.15393	0.248531	0.999716
AI593442	28.4742	1.6316	0.265203	6.15228	7.63764e-10	4.23305e-07	45.9147	0.471096	0.245226	1.92107	0.0547231	0.315435	65.9147	0.53996	0.252611	2.13752	0.0325561	0.329006	26.2004	0.3596	0.305612	1.17666	0.239333	0.992824	16.8537	0.479821	0.351845	1.36373	0.172653	0.99972	12.5643	0.195611	0.427242	0.457846	0.647063	0.999716
Aifm3	7.30142	0.127148	0.535286	0.237534	0.812243	0.998894	34.6476	-0.683593	0.270267	-2.52933	0.0114282	0.108677	44.4962	-1.12544	0.270916	-4.1542	3.26434e-05	0.00200792	10.5783	-0.678868	0.504691	-1.34512	0.178588	0.938942	9.44148	-0.88027	0.533654	-1.64951	0.0990427	0.99972	4.57859	-1.70766	0.710786	-2.40249	0.0162837	0.999716
Aim1l	4.74255	0.267683	0.661394	0.404726	0.685679	0.998894	9.98622	1.24315	0.423216	2.93739	0.00330984	0.0432464	8.11106	0.545999	0.483948	1.12822	0.259227	0.812738	4.67199	1.07807	0.608273	1.77234	0.0763376	0.79895	1.61756	0.165804	1.13785	0.145716	0.884145	0.99972	1.30304	-1.58693	1.3322	-1.19121	0.233569	0.999716
Airn	6.92532	-0.193023	0.591479	-0.32634	0.744167	0.998894	78.1507	1.38969	0.24277	5.72432	1.03848e-08	6.96752e-07	34.0235	0.479668	0.266551	1.79953	0.0719346	0.490965	24.4368	0.240965	0.45695	0.527333	0.597962	0.998836	25.8928	-1.11766	0.35823	-3.11996	0.00180877	0.149393	10.3511	0.323215	0.474612	0.681008	0.495866	0.999716
Ak5	114.829	-0.0360473	0.271924	-0.132564	0.894538	0.998894	478.731	0.692738	0.1484	4.66804	3.04089e-06	0.000123353	440.286	0.361924	0.120968	2.9919	0.00277251	0.0651115	100.198	0.862986	0.173255	4.98103	6.32478e-07	0.000286786	29.8659	0.927735	0.278214	3.33461	0.0008542	0.0909456	21.7883	0.166387	0.314503	0.529047	0.596773	0.999716
Ak6	4.01969	0.566732	0.638549	0.887531	0.374793	0.953316	5.91236	1.66399	0.56411	2.94977	0.00318014	0.041919	7.08758	1.53677	0.520065	2.95496	0.00312714	0.0710058	1.02208	-2.37976	1.29135	-1.84285	0.0653512	0.762238	0.789386	-1.57991	1.54668	-1.02149	0.307023	0.99972	NA	NA	NA	NA	NA	NA
Akap17b	21.1444	-0.47858	0.342461	-1.39747	0.162271	0.784062	41.2517	-0.767764	0.243075	-3.15855	0.00158558	0.0244787	64.9402	0.108801	0.19372	0.561642	0.57436	0.951203	19.9598	0.36436	0.318247	1.14489	0.252253	0.998836	14.4394	-0.196346	0.385686	-0.509083	0.610694	0.99972	14.0056	0.502316	0.391394	1.2834	0.199352	0.999716
Akap6	209.503	0.278391	0.120806	2.30444	0.0211978	0.343467	391.351	0.467285	0.120356	3.88252	0.000103379	0.00261664	372.768	0.120428	0.0926248	1.30017	0.193544	0.74134	131.508	0.0790812	0.157515	0.502056	0.615628	0.998836	77.239	0.0647495	0.1809	0.357929	0.720396	0.99972	62.122	-0.120001	0.209263	-0.573448	0.566341	0.999716
Akap8l	150.258	-0.0504673	0.13326	-0.378713	0.704901	0.998894	211.17	-0.426315	0.151216	-2.81924	0.00481371	0.0577586	214.311	-0.378259	0.121171	-3.1217	0.0017981	0.0475695	135.827	0.00710455	0.15161	0.0468606	0.962624	0.998836	48.2953	-0.444052	0.22111	-2.00829	0.0446124	0.84014	45.7435	-0.00345775	0.245211	-0.0141011	0.988749	0.999716
Akt3	126.902	-0.0536102	0.169407	-0.316459	0.751654	0.998894	126.697	-0.524211	0.142955	-3.66696	0.000245449	0.00532355	181.694	-0.399094	0.128873	-3.0968	0.00195624	0.0508061	94.5939	-0.305013	0.185313	-1.64593	0.0997776	0.842885	28.99	-0.149451	0.265581	-0.562734	0.573616	0.99972	28.0228	-0.272847	0.273595	-0.997267	0.318635	0.999716
Aldoa	274.929	0.525999	0.184536	2.85038	0.00436664	0.143322	356.611	0.77995	0.158225	4.92937	8.24955e-07	3.77261e-05	469.262	0.624876	0.161829	3.86134	0.000112769	0.005457	197.196	0.491418	0.204047	2.40836	0.0160245	0.444396	93.542	0.263859	0.204669	1.28919	0.197331	0.99972	94.6481	0.124485	0.196258	0.634291	0.525891	0.999716
Alg8	13.1576	-1.04794	0.461636	-2.27007	0.0232035	0.358693	19.2793	-1.20822	0.382701	-3.15708	0.00159356	0.0244937	24.9466	-0.353669	0.318249	-1.1113	0.266441	0.820722	15.3306	-0.331746	0.36986	-0.89695	0.369746	0.998836	5.01471	-0.867876	0.66223	-1.31054	0.190014	0.99972	5.40759	-0.562477	0.612075	-0.918967	0.358113	0.999716
Alkbh8	35.4177	0.26089	0.281935	0.925356	0.354781	0.948513	54.5559	0.622313	0.212901	2.92302	0.0034665	0.0448103	52.7654	-0.0896939	0.208171	-0.430866	0.666566	0.96582	28.6679	0.625811	0.267502	2.33946	0.0193117	0.477864	15.2003	-0.215765	0.387356	-0.557021	0.577513	0.99972	11.7583	-0.19286	0.447565	-0.43091	0.666534	0.999716
Alms1	35.0843	-0.00660182	0.323067	-0.0204348	0.983696	0.998894	35.6941	-0.886653	0.277208	-3.19852	0.00138137	0.022045	57.493	-0.193076	0.216771	-0.89069	0.373096	0.8932	23.1985	-0.296542	0.332945	-0.890664	0.373109	0.998836	10.1441	-0.668125	0.445204	-1.50072	0.133429	0.99972	8.45107	0.355282	0.539627	0.658383	0.510292	0.999716
Aloxe3	9.88987	0.329356	0.459049	0.717474	0.473082	0.972317	68.8875	2.91095	0.206869	14.0715	5.68665e-45	7.87601e-42	38.5461	1.72439	0.243182	7.09096	1.33189e-12	4.72535e-10	14.4227	0.174007	0.414811	0.419486	0.674861	0.998836	17.0095	0.843771	0.363018	2.32432	0.0201082	0.646309	12.0729	0.550237	0.418975	1.31329	0.189084	0.999716
Alpk1	16.4756	-1.51665	0.471804	-3.21458	0.00130636	0.0654711	17.0511	-0.799184	0.378945	-2.10897	0.034947	0.236828	31.0786	-0.872876	0.278496	-3.13425	0.00172296	0.0462775	14.3624	0.0771892	0.379862	0.203203	0.838976	0.998836	1.84076	-2.00172	1.21276	-1.65055	0.0988305	0.99972	1.97828	2.00644	1.19958	1.67262	0.0944026	0.999716
Ampd2	42.6913	0.0742315	0.22591	0.328588	0.742467	0.998894	80.8624	0.733815	0.166559	4.40573	1.0543e-05	0.000369227	42.7347	0.198657	0.216126	0.919176	0.358003	0.884458	32.7066	0.547372	0.26308	2.08063	0.0374676	0.634943	14.8155	-0.521177	0.384671	-1.35487	0.17546	0.99972	14.7041	0.0961653	0.375739	0.255936	0.798	0.999716
Anapc4	51.613	-0.470688	0.217516	-2.16393	0.0304698	0.408169	64.9602	-0.683117	0.198845	-3.43542	0.000591638	0.0110159	85.471	-0.323993	0.199478	-1.62421	0.104332	0.578168	35.5363	-0.0781055	0.250428	-0.311888	0.755126	0.998836	20.9992	-0.503122	0.322159	-1.56172	0.118354	0.99972	18.6868	-0.0591397	0.332116	-0.178069	0.858668	0.999716
Anapc5	87.2605	-0.148181	0.166	-0.892658	0.37204	0.951789	117.411	-0.0672015	0.160655	-0.418296	0.675731	0.956694	143.851	-0.251724	0.13437	-1.87337	0.0610171	0.453287	61.9428	-0.718878	0.200971	-3.57702	0.00034754	0.0388712	41.1262	0.148955	0.227485	0.654789	0.512604	0.99972	41.212	-0.473415	0.244949	-1.93271	0.0532723	0.999716
Ank1	23.2857	0.496034	0.291072	1.70416	0.0883503	0.644301	46.0399	0.644223	0.219528	2.93458	0.00333998	0.0435522	57.4042	0.144841	0.196678	0.736438	0.461464	0.925236	35.0867	0.358043	0.339377	1.055	0.291425	0.998836	52.9742	-0.939655	0.243779	-3.85453	0.000115951	0.021947	41.4202	0.234766	0.239371	0.980762	0.32671	0.999716
Ank3	597.353	0.455672	0.111518	4.0861	4.38688e-05	0.00516665	598.098	-0.223846	0.0955073	-2.34376	0.0190903	0.15553	806.738	0.00329081	0.10475	0.0314158	0.974938	0.998288	369.927	-0.104067	0.116802	-0.890966	0.372947	0.998836	171.608	0.0638035	0.151619	0.420814	0.673891	0.99972	153.139	-0.0397002	0.147843	-0.26853	0.788292	0.999716
Ankdd1a	3.55094	-0.846532	0.87471	-0.967785	0.333152	0.934601	30.0563	-1.63404	0.416183	-3.92626	8.6278e-05	0.00223057	4.7237	0.221355	0.612958	0.361125	0.718006	0.970166	8.03036	-1.10561	0.653229	-1.69253	0.0905458	0.832055	2.02103	-1.56476	1.1204	-1.39661	0.162531	0.99972	2.51666	-0.0496252	0.967105	-0.0513131	0.959076	0.999716
Ankrd13c	17.1904	0.0838536	0.334157	0.25094	0.80186	0.998894	34.073	0.782536	0.249281	3.13917	0.00169426	0.0257257	34.9733	0.0301366	0.280618	0.107394	0.914477	0.994571	16.9497	0.0400312	0.333712	0.119957	0.904517	0.998836	6.78346	-0.115795	0.529617	-0.218639	0.826931	0.99972	7.20671	0.67989	0.554227	1.22674	0.219922	0.999716
Ankrd13d	61.1664	-0.596156	0.21984	-2.71177	0.00669243	0.183997	106.509	-0.97423	0.183019	-5.32312	1.02001e-07	5.71466e-06	119.938	-0.678009	0.151068	-4.4881	7.18616e-06	0.000597383	54.1587	-0.151141	0.212312	-0.711884	0.476537	0.998836	21.6435	-0.407027	0.310845	-1.30942	0.190392	0.99972	21.0398	-0.162425	0.311847	-0.520848	0.602473	0.999716
Ankrd26	39.0763	-0.37364	0.259932	-1.43745	0.15059	0.76716	56.019	-0.974832	0.218967	-4.45196	8.50895e-06	0.000304407	78.6843	-0.215626	0.171247	-1.25915	0.207976	0.761827	26.6763	-0.296603	0.294572	-1.00689	0.313986	0.998836	25.0832	-0.516966	0.307661	-1.68031	0.0928965	0.99972	15.1596	-0.36094	0.360715	-1.00062	0.317009	0.999716
Ankrd27	19.2912	-0.638358	0.354037	-1.80308	0.071375	0.59804	57.3806	-1.11721	0.238305	-4.68814	2.75705e-06	0.000113261	106.167	-0.640819	0.156305	-4.09978	4.13536e-05	0.00242364	17.1986	-0.683271	0.37231	-1.83522	0.0664731	0.766491	7.72149	-0.195117	0.504227	-0.386962	0.698784	0.99972	7.47646	-0.621079	0.521707	-1.19047	0.23386	0.999716
Ankrd33b	41.3596	0.950339	0.296235	3.20806	0.00133633	0.066067	131.041	1.05736	0.141038	7.49701	6.52924e-14	9.37793e-12	121.49	0.605113	0.14382	4.20743	2.58292e-05	0.00165966	27.1222	0.580727	0.266105	2.18233	0.0290855	0.582804	6.06776	0.829096	0.552214	1.5014	0.133251	0.99972	9.68108	0.858216	0.465409	1.844	0.0651826	0.999716
Ankrd46	39.0241	0.332633	0.244901	1.35823	0.17439	0.799926	54.8946	0.208177	0.220189	0.945448	0.34443	0.795344	73.8369	0.659133	0.175322	3.75956	0.000170209	0.00770561	28.8141	0.610704	0.257574	2.37098	0.0177408	0.463335	15.4213	0.000447098	0.350848	0.00127434	0.998983	0.99972	15.1713	0.604388	0.365866	1.65194	0.0985471	0.999716
Anks1b	915.621	0.442854	0.104267	4.24731	2.16353e-05	0.00291211	1406.79	0.830116	0.136336	6.08874	1.13801e-09	8.82637e-08	1183.88	0.354838	0.111356	3.18652	0.00143996	0.0408702	682.552	0.300308	0.135835	2.21083	0.0270478	0.564513	254.014	0.129538	0.122736	1.05542	0.291234	0.99972	304.744	0.136991	0.150132	0.912468	0.361523	0.999716
Ankzf1	22.117	-1.08629	0.366118	-2.96706	0.00300664	0.115918	35.9702	-0.805667	0.260077	-3.0978	0.00194962	0.0287695	39.8184	-0.539112	0.232173	-2.32203	0.0202312	0.247509	19.8391	-0.915483	0.351047	-2.60786	0.00911095	0.334474	12.6574	-0.0924777	0.414754	-0.22297	0.823559	0.99972	10.4695	-0.179538	0.44563	-0.402885	0.687033	0.999716
Ano3	273.998	-0.160774	0.123324	-1.30368	0.192344	0.822231	227.44	-0.397389	0.136331	-2.91488	0.00355827	0.0456492	284.027	-0.405082	0.118185	-3.42751	0.000609137	0.0214136	67.2589	-0.569955	0.225108	-2.53192	0.0113439	0.378053	16.6432	0.0160155	0.344778	0.0464516	0.96295	0.99972	10.0902	0.157923	0.475414	0.332181	0.739753	0.999716
Ano6	28.015	0.55691	0.284319	1.95875	0.0501423	0.519165	93.2915	0.889672	0.172185	5.16696	2.37937e-07	1.27447e-05	79.2589	0.998488	0.191921	5.20259	1.96531e-07	2.67443e-05	21.0427	0.224062	0.309647	0.723606	0.469307	0.998836	7.9283	-0.208579	0.519158	-0.401764	0.687858	0.99972	8.10645	0.545077	0.505151	1.07904	0.280571	0.999716
Anp32e	18.2117	1.35063	0.318379	4.2422	2.21341e-05	0.00295812	31.0429	1.87606	0.333581	5.62399	1.86593e-08	1.21005e-06	25.298	1.13726	0.281695	4.03719	5.40954e-05	0.00300215	5.78092	-0.114859	0.584217	-0.196603	0.844138	0.998836	4.13738	0.154374	0.68967	0.223837	0.822884	0.99972	4.56825	-0.191788	0.746123	-0.257046	0.797143	0.999716
Anxa2	0.536796	0.886144	1.86458	0.475252	0.634607	0.998894	4.35721	1.06147	0.721894	1.47039	0.141456	0.531313	5.80107	1.9663	0.601773	3.26752	0.00108496	0.0327299	1.61906	-0.882551	1.17025	-0.754155	0.450756	0.998836	NA	NA	NA	NA	NA	NA	6.8088	0.750595	0.571098	1.3143	0.188745	0.999716
Anxa4	44.2118	1.3437	0.265377	5.06338	4.11889e-07	0.000112487	25.5172	1.05411	0.299021	3.52522	0.000423138	0.00842366	61.3602	1.00852	0.218901	4.60718	4.08169e-06	0.000368614	29.5676	0.716693	0.298507	2.40092	0.0163539	0.448333	2.37727	0.0296016	0.948456	0.0312103	0.975102	0.99972	12.8575	0.489245	0.407635	1.2002	0.23006	0.999716
Anxa6	117.678	-0.0794551	0.156816	-0.506676	0.612382	0.998894	230.494	0.932811	0.144327	6.46319	1.02517e-10	9.55673e-09	291.341	0.179059	0.120733	1.4831	0.138049	0.651795	87.2245	-0.0336872	0.186206	-0.180914	0.856435	0.998836	45.7058	-0.0647041	0.222093	-0.291337	0.770793	0.99972	43.9511	-0.311712	0.260764	-1.19538	0.231938	0.999716
Ap1b1	171.026	0.0269485	0.143918	0.187249	0.851465	0.998894	201.794	-0.500178	0.135241	-3.69843	0.000216941	0.00481939	261.113	-0.216098	0.121831	-1.77375	0.076105	0.504522	105.669	-0.263656	0.178705	-1.47537	0.140112	0.903756	65.7609	-0.509903	0.212825	-2.39588	0.0165805	0.583873	55.5406	0.0443976	0.215538	0.205985	0.836803	0.999716
Ap2b1	109.6	0.392613	0.193025	2.034	0.0419516	0.475654	158.853	0.848901	0.143828	5.9022	3.58679e-09	2.60479e-07	186.392	0.424791	0.149305	2.84512	0.00443946	0.0912132	102.796	0.482329	0.175909	2.74191	0.00610823	0.266933	38.3851	-0.055931	0.235973	-0.237023	0.812639	0.99972	35.506	0.196014	0.256143	0.765253	0.444121	0.999716
Ap3d1	126.289	0.160519	0.145936	1.09993	0.271364	0.89259	176.032	0.379097	0.127437	2.97477	0.00293209	0.0393721	212.471	0.180981	0.123756	1.4624	0.143633	0.662417	96.6613	0.223009	0.168503	1.32348	0.185677	0.946148	41.6493	-0.204356	0.238136	-0.858148	0.390811	0.99972	47.1224	0.404003	0.225375	1.79258	0.0730403	0.999716
Ap3s1	46.0241	0.773654	0.206567	3.74529	0.000180188	0.0148939	71.3474	0.780133	0.17987	4.33721	1.44305e-05	0.000485776	81.3803	0.12529	0.174487	0.718049	0.472727	0.928863	28.3705	0.665896	0.267925	2.48538	0.0129413	0.404083	15.7053	0.318778	0.36331	0.877426	0.380255	0.99972	18.9632	0.000460587	0.3308	0.00139234	0.998889	0.999836
Apba1	74.2715	0.154878	0.173458	0.892887	0.371918	0.951789	125.444	0.698361	0.147055	4.74896	2.04464e-06	8.63736e-05	173.911	0.33439	0.122623	2.72698	0.00639162	0.118723	45.2822	0.415793	0.210218	1.97791	0.0479388	0.690243	35.7743	-0.0866322	0.251757	-0.34411	0.730763	0.99972	27.5425	0.245937	0.313106	0.785477	0.432174	0.999716
Aplp1	529.469	0.220896	0.133931	1.64933	0.0990802	0.672619	885.174	0.186678	0.118464	1.57582	0.115067	0.475092	936.304	0.249595	0.106308	2.34785	0.0188822	0.23639	365.953	0.042631	0.155855	0.273531	0.784445	0.998836	124.702	0.664272	0.179384	3.70306	0.00021301	0.0339753	184.637	0.227924	0.14935	1.52611	0.126983	0.999716
Aplp2	144.502	0.286867	0.163214	1.75761	0.0788136	0.620369	440.537	0.426485	0.105683	4.03553	5.44802e-05	0.00151343	472.601	0.47615	0.111221	4.2811	1.85969e-05	0.0012919	192.726	0.477385	0.126906	3.76173	0.00016874	0.0224679	114.652	0.189604	0.155586	1.21864	0.22298	0.99972	90.6486	0.455408	0.185842	2.45052	0.0142651	0.999716
App	882.092	0.352623	0.159518	2.21055	0.0270672	0.384221	1039.51	0.490495	0.14319	3.42547	0.000613734	0.011336	1430.22	0.464722	0.141106	3.29343	0.000989717	0.0306047	657.023	0.326778	0.144453	2.26217	0.0236868	0.532385	391.832	0.0709519	0.174205	0.40729	0.683795	0.99972	306.041	0.280041	0.140092	1.99898	0.0456105	0.999716
Arap2	98.8273	-0.826226	0.169573	-4.87238	1.10261e-06	0.000249557	82.1332	0.373249	0.194479	1.91923	0.0549552	0.315953	161.986	-0.19275	0.146594	-1.31486	0.188558	0.734238	55.5611	-0.439934	0.205247	-2.14344	0.0320779	0.597783	15.9186	-1.20812	0.385248	-3.13595	0.00171298	0.144102	6.18316	0.126047	0.577878	0.21812	0.827335	0.999716
Arc	171.572	1.71277	0.481783	3.55507	0.000377878	0.0265699	276.639	3.51257	0.257912	13.6192	3.07715e-42	3.72912e-39	293.431	2.18931	0.445915	4.90969	9.12193e-07	9.95794e-05	53.5175	1.38097	0.292917	4.71454	2.42253e-06	0.000874365	3.9356	0.591366	0.70259	0.841694	0.399959	0.99972	3.984	0.840779	0.726155	1.15785	0.246925	0.999716
Arel1	33.9189	0.155605	0.241443	0.644479	0.519265	0.980411	79.569	0.633121	0.159668	3.96522	7.33283e-05	0.00194253	72.0165	0.394544	0.167822	2.35098	0.0187242	0.234861	35.0848	0.380536	0.246565	1.54335	0.122746	0.880952	10.7478	0.071581	0.428913	0.16689	0.867457	0.99972	11.2873	0.114912	0.427147	0.269022	0.787913	0.999716
Arf1	45.4803	0.549307	0.263872	2.08172	0.0373683	0.451033	62.0774	0.605827	0.183819	3.29578	0.000981499	0.0167381	76.7793	0.657266	0.200331	3.2809	0.00103475	0.0317659	34.3555	0.50891	0.278902	1.82469	0.0680481	0.769206	12.562	0.357024	0.407155	0.876874	0.380555	0.99972	14.3931	0.729328	0.383414	1.9022	0.0571454	0.999716
Arf3	237.866	0.505915	0.218609	2.31425	0.0206539	0.338927	365.596	0.493201	0.133357	3.69835	0.000217006	0.00481939	342.172	0.486032	0.12821	3.79091	0.000150095	0.00701235	151.133	0.590768	0.150766	3.91846	8.91179e-05	0.0132313	45.0473	0.351285	0.236923	1.4827	0.138155	0.99972	51.5575	0.574231	0.215032	2.67045	0.00757497	0.999716
Arfgap1	62.9752	0.34867	0.187409	1.86048	0.0628173	0.569101	97.8762	0.597268	0.155618	3.83803	0.000124024	0.00303639	88.744	0.146942	0.160416	0.916003	0.359665	0.885371	39.7909	0.0834145	0.239881	0.347733	0.728041	0.998836	15.6831	-0.0817354	0.376293	-0.217212	0.828043	0.99972	17.2418	0.0697892	0.349798	0.199513	0.841862	0.999716
Arfgef3	75.6457	0.0383427	0.177045	0.21657	0.828543	0.998894	194.145	0.480872	0.131396	3.65972	0.000252495	0.00544592	180.151	0.0695563	0.16516	0.421145	0.673649	0.966001	56.7602	0.276097	0.218362	1.2644	0.206088	0.964529	29.3383	-0.197254	0.26863	-0.734296	0.462768	0.99972	35.0738	-0.0242974	0.267039	-0.090988	0.927502	0.999716
Arhgap10	38.1381	1.11993	0.265635	4.21605	2.48614e-05	0.00325339	186.276	1.41212	0.160453	8.80082	1.35818e-18	2.95901e-16	149.166	0.919372	0.128242	7.16903	7.55319e-13	2.77901e-10	27.0977	0.563349	0.279905	2.01264	0.0441524	0.673675	5.56152	-0.113561	0.643298	-0.17653	0.859878	0.99972	2.709	-0.355608	0.83884	-0.423928	0.671618	0.999716
Arhgap20	75.5835	0.330861	0.325059	1.01785	0.308749	0.918837	120.607	-0.698122	0.162175	-4.30474	1.6718e-05	0.000553177	192.369	-0.329829	0.193229	-1.70693	0.0878349	0.535472	80.8094	0.0201766	0.195642	0.10313	0.91786	0.998836	28.4836	-0.0419438	0.297674	-0.140905	0.887945	0.99972	15.4628	-0.238865	0.360477	-0.662637	0.507563	0.999716
Arhgap26	147.819	0.316709	0.1562	2.02759	0.0426025	0.478428	216.451	0.740926	0.189889	3.90189	9.54456e-05	0.00243512	208.478	0.313817	0.144742	2.16811	0.03015	0.31711	152.115	0.256006	0.201808	1.26856	0.204597	0.963521	88.9859	-0.385633	0.1916	-2.01269	0.0441468	0.837038	80.2836	-0.0833872	0.207019	-0.402799	0.687096	0.999716
Arhgap33	138.753	0.0523392	0.134512	0.389104	0.697199	0.998894	246.327	-0.0860142	0.132768	-0.647854	0.517079	0.89953	246.761	0.0513149	0.10633	0.482599	0.62938	0.959236	86.87	-0.258877	0.169001	-1.53181	0.12557	0.885162	20.4065	1.16706	0.324354	3.59809	0.00032056	0.0455062	28.504	0.0844972	0.280545	0.301189	0.76327	0.999716
Arhgap5	28.4534	0.0183957	0.269424	0.0682778	0.945564	0.998894	120.213	1.39757	0.135545	10.3108	6.29989e-25	2.14307e-22	85.0077	0.619694	0.169228	3.6619	0.000250356	0.01072	36.0478	0.630523	0.231901	2.71893	0.00654933	0.277215	27.2394	-0.0219134	0.288814	-0.0758738	0.93952	0.99972	16.6159	0.534436	0.362349	1.47492	0.140233	0.999716
Arhgef10l	21.3507	-0.135541	0.342526	-0.39571	0.692319	0.998894	23.1699	-1.18021	0.372229	-3.17066	0.00152093	0.0238022	24.722	-0.042044	0.27742	-0.151554	0.879539	0.993511	20.7147	0.019038	0.343	0.0555044	0.955737	0.998836	10.1616	-0.739088	0.478577	-1.54434	0.122505	0.99972	11.3698	-0.261367	0.448903	-0.582235	0.560408	0.999716
Arhgef11	67.0095	-0.465878	0.213107	-2.18612	0.028807	0.397684	101.461	-0.624356	0.170808	-3.65531	0.000256869	0.00551571	131.288	-0.53468	0.149749	-3.57052	0.00035628	0.014017	53.6512	-0.587361	0.218777	-2.68475	0.00725843	0.294023	59.2837	-0.65969	0.212567	-3.10344	0.00191283	0.154565	46.7955	-0.120412	0.21741	-0.553847	0.579683	0.999716
Arhgef28	80.8246	-0.859828	0.215837	-3.98369	6.78526e-05	0.00747728	73.4382	-1.37862	0.2203	-6.25793	3.9012e-10	3.36196e-08	96.2547	-0.872174	0.173265	-5.03375	4.80984e-07	5.82695e-05	73.5936	-0.425424	0.201243	-2.11399	0.0345165	0.615391	6.86109	0.738098	0.528417	1.39681	0.162471	0.99972	6.56586	-0.238154	0.564824	-0.421644	0.673285	0.999716
Arhgef4	48.9476	0.0755332	0.203288	0.371557	0.710222	0.998894	53.44	-0.677237	0.226558	-2.98924	0.00279676	0.037843	65.6868	-0.0516604	0.177838	-0.290492	0.77144	0.976248	22.0269	-0.232899	0.311224	-0.748333	0.45426	0.998836	17.683	0.72517	0.352281	2.0585	0.0395419	0.82146	18.5443	0.438987	0.342736	1.28083	0.200253	0.999716
Arhgef7	91.1764	-0.0276269	0.260362	-0.10611	0.915495	0.998894	279.417	0.995523	0.102571	9.70568	2.85178e-22	8.25314e-20	228.792	0.605138	0.127898	4.73143	2.22945e-06	0.000221474	74.6286	0.392334	0.186316	2.10574	0.0352267	0.620149	29.8269	0.273266	0.281328	0.971343	0.331377	0.99972	29.7601	0.118955	0.269605	0.441221	0.659053	0.999716
Arhgef9	129.9	0.648382	0.135191	4.79605	1.61825e-06	0.00035051	257.034	0.718774	0.119805	5.99952	1.97901e-09	1.48158e-07	222.44	0.50046	0.115995	4.3145	1.59961e-05	0.00113742	94.6835	0.592246	0.151789	3.90177	9.54921e-05	0.013811	35.8411	0.269171	0.251735	1.06926	0.284952	0.99972	32.2172	0.204222	0.258	0.791556	0.42862	0.999716
Arid4a	53.4753	0.102085	0.230685	0.442529	0.658107	0.998894	57.218	-0.704939	0.210845	-3.34339	0.000827602	0.0145884	76.9949	-0.324891	0.192646	-1.68647	0.091706	0.545948	29.5539	-0.345758	0.278906	-1.23969	0.21509	0.970412	18.1169	-0.0949522	0.339865	-0.279382	0.779951	0.99972	15.9899	-0.345995	0.354117	-0.977066	0.328537	0.999716
Arih1	77.391	0.00622683	0.178255	0.0349322	0.972134	0.998894	133.969	0.439834	0.139768	3.14688	0.00165023	0.0251754	146.81	0.143531	0.138667	1.03507	0.300634	0.850794	55.7721	-0.109761	0.209276	-0.524482	0.599944	0.998836	32.0753	-0.389255	0.27861	-1.39713	0.162374	0.99972	25.3935	-0.087042	0.305463	-0.28495	0.775682	0.999716
Arl15	16.3869	-0.523933	0.36128	-1.45022	0.146999	0.763255	98.3079	-0.653393	0.203213	-3.2153	0.00130307	0.021073	78.7583	-0.332693	0.191085	-1.74107	0.0816715	0.520899	50.792	-0.401829	0.268841	-1.49467	0.135001	0.896611	24.6351	-0.755523	0.330845	-2.28362	0.022394	0.684588	20.1551	-0.0935548	0.336149	-0.278313	0.780772	0.999716
Arl3	55.1383	-0.0683543	0.229807	-0.297443	0.766129	0.998894	91.7237	-0.532433	0.177321	-3.00266	0.00267633	0.0365966	102.568	-0.108947	0.157401	-0.692165	0.488834	0.933221	42.3864	-0.14	0.225503	-0.620837	0.534707	0.998836	20.3857	0.153559	0.319689	0.480339	0.630986	0.99972	19.185	-0.25901	0.346575	-0.747342	0.454857	0.999716
Arl4d	3.75883	1.11304	0.642919	1.73123	0.0834106	0.632511	6.89944	1.61915	0.550287	2.94238	0.00325702	0.0427002	5.42723	0.908517	0.603729	1.50484	0.132365	0.640639	2.22847	-0.465256	1.08458	-0.428973	0.667943	0.998836	2.01706	0.12848	0.995121	0.12911	0.897271	0.99972	1.47256	0.839429	1.1999	0.699585	0.484186	0.999716
Arnt2	59.1855	-0.0995995	0.203137	-0.490308	0.623916	0.998894	67.3602	-0.287552	0.241785	-1.18929	0.234327	0.676837	140.669	-0.0368672	0.136067	-0.270949	0.78643	0.979756	47.8423	0.200245	0.235892	0.848882	0.395947	0.998836	63.2407	0.76568	0.194414	3.9384	8.20259e-05	0.0184215	75.7403	0.186427	0.185226	1.00649	0.314182	0.999716
Arpp19	48.3435	0.889753	0.267801	3.32244	0.000892332	0.0507003	77.1721	1.02923	0.176677	5.82548	5.69491e-09	4.00088e-07	88.8607	0.733931	0.175744	4.17615	2.96485e-05	0.00185822	22.6731	0.407548	0.303191	1.3442	0.178885	0.939914	5.92022	0.395059	0.575313	0.686685	0.492282	0.99972	7.66075	0.905035	0.542482	1.66832	0.0952518	0.999716
Arpp21	439.131	0.260704	0.101609	2.56575	0.0102954	0.236141	788.709	0.729577	0.0805183	9.06101	1.29248e-19	2.98348e-17	990.32	0.272992	0.09903	2.75666	0.00583953	0.11113	304.5	0.0375326	0.122382	0.306684	0.759084	0.998836	13.7221	-0.0215935	0.407227	-0.0530259	0.957711	0.99972	11.4846	-0.232062	0.513034	-0.452334	0.651029	0.999716
Arr3	1.3633	-0.159211	1.11308	-0.143036	0.886262	0.998894	7.03182	1.59055	0.510513	3.1156	0.00183574	0.0274504	2.5637	-0.393015	0.879164	-0.447032	0.654852	0.963294	0.927217	-0.528077	1.38679	-0.38079	0.703359	0.998836	NA	NA	NA	NA	NA	NA	0.776023	-1.35016	1.69696	-0.795635	0.426245	0.999716
Art3	7.47667	-2.65907	0.823507	-3.22896	0.00124242	0.0632763	16.4124	-2.58202	0.606051	-4.2604	2.04064e-05	0.000656187	6.14628	-0.587818	0.589738	-0.996745	0.318888	0.862359	7.11621	-0.590281	0.549901	-1.07343	0.283078	0.998836	2.73837	0.488832	0.848595	0.576048	0.564582	0.99972	4.27809	-0.486126	0.696875	-0.69758	0.48544	0.999716
Ascc3	76.0598	0.0849786	0.20425	0.416051	0.677372	0.998894	118.905	0.470967	0.146863	3.20685	0.00134196	0.0215424	121.736	0.175543	0.163814	1.0716	0.283901	0.836437	56.2255	-0.0773566	0.198224	-0.390248	0.696353	0.998836	28.6991	0.275559	0.26662	1.03353	0.301358	0.99972	25.7485	-0.0213447	0.293108	-0.0728218	0.941948	0.999716
Asphd1	15.4605	0.357971	0.514813	0.695341	0.486842	0.977866	44.6101	0.79905	0.234758	3.40372	0.000664749	0.0121484	29.2516	0.0805782	0.255741	0.315078	0.752703	0.973981	10.8873	0.192332	0.413954	0.464621	0.642203	0.998836	6.53452	0.15855	0.535638	0.296003	0.767228	0.99972	5.34308	-0.974939	0.628037	-1.55236	0.120576	0.999716
Asphd2	32.5756	0.174529	0.244148	0.714847	0.474704	0.972317	60.2456	-0.655159	0.206047	-3.17966	0.00147448	0.0233198	62.5697	-0.0982292	0.196282	-0.50045	0.616758	0.95723	25.5727	0.0516731	0.283088	0.182534	0.855164	0.998836	8.87351	-0.030445	0.467331	-0.0651466	0.948057	0.99972	10.9826	-0.346645	0.43106	-0.804169	0.421299	0.999716
Asrgl1	14.3516	-0.91575	0.454659	-2.01415	0.0439942	0.486253	27.0383	-1.54794	0.342035	-4.52569	6.01984e-06	0.00022404	37.7336	-0.963747	0.266162	-3.62091	0.000293574	0.0121103	20.5478	-1.18987	0.35669	-3.33586	0.00085036	0.0739196	2.13722	-1.09869	1.01086	-1.08689	0.277086	0.99972	1.65994	-0.313243	1.11885	-0.279968	0.779502	0.999716
Asxl3	18.6472	-0.420733	0.375213	-1.12132	0.262152	0.889233	52.9427	0.727604	0.194683	3.73738	0.000185946	0.00429226	58.5855	0.232028	0.239205	0.969999	0.332047	0.870394	38.9214	0.350382	0.232199	1.50897	0.131305	0.893371	14.7811	0.196608	0.38307	0.513244	0.607781	0.99972	17.1786	0.0381111	0.35451	0.107503	0.91439	0.999716
Atf4	39.7899	0.830016	0.230258	3.60472	0.000312489	0.0228238	42.9791	0.660536	0.208357	3.17022	0.00152326	0.0238106	72.068	0.788719	0.196143	4.02113	5.79188e-05	0.00317006	23.9596	0.34959	0.320855	1.08956	0.275907	0.998836	15.9498	0.277106	0.367654	0.753716	0.45102	0.99972	16.8096	0.414125	0.35011	1.18284	0.236871	0.999716
Atf7ip	49.418	-0.198663	0.216673	-0.916877	0.359207	0.948513	58.2266	-0.601228	0.216898	-2.77194	0.00557228	0.0637819	71.958	-0.815319	0.193419	-4.2153	2.49451e-05	0.00161436	30.1818	-0.343381	0.274859	-1.2493	0.211556	0.970412	15.8839	-0.177781	0.396339	-0.448558	0.65375	0.99972	15.1157	-0.0874565	0.369495	-0.236692	0.812896	0.999716
Atg16l1	53.4891	0.681738	0.192732	3.53723	0.000404341	0.0280356	62.3053	0.226483	0.201066	1.12641	0.259992	0.71204	73.3159	0.206256	0.180049	1.14555	0.251979	0.806382	27.7428	-0.313067	0.285618	-1.0961	0.273034	0.998836	15.8019	0.0845246	0.359453	0.235148	0.814094	0.99972	16.6486	0.152666	0.377734	0.404161	0.686094	0.999716
Atg4c	22.4311	-0.291513	0.314588	-0.926652	0.354107	0.948245	48.6824	-1.21857	0.263057	-4.63233	3.6158e-06	0.000143375	38.7311	-0.398493	0.231678	-1.72002	0.0854279	0.52961	16.9734	-0.107115	0.345893	-0.309675	0.756808	0.998836	13.0811	-0.422855	0.400902	-1.05476	0.291536	0.99972	12.1836	-0.667428	0.414935	-1.60851	0.107723	0.999716
Atp1a1	104.711	0.597106	0.202893	2.94296	0.00325086	0.121305	201.495	0.676589	0.152808	4.4277	9.52445e-06	0.000338432	204.36	0.359753	0.171496	2.09773	0.0359287	0.34821	103.686	0.362407	0.206711	1.75321	0.0795664	0.805604	18.6557	0.989161	0.325856	3.03558	0.00240076	0.176852	23.8711	0.167963	0.29626	0.566944	0.570752	0.999716
Atp1a3	947.812	0.457815	0.131564	3.4798	0.000501786	0.0324937	1237.32	0.793205	0.120138	6.60243	4.04472e-11	4.0219e-09	1419.45	0.577172	0.133814	4.31325	1.60869e-05	0.00113742	965.839	0.214903	0.127432	1.68641	0.0917161	0.833992	700.892	-0.118024	0.161681	-0.729983	0.465401	0.99972	620.923	0.167758	0.132945	1.26187	0.206997	0.999716
Atp1b1	493.296	0.620973	0.201307	3.08471	0.0020375	0.0890826	745.012	0.762065	0.138713	5.49384	3.93279e-08	2.38303e-06	785.087	0.708564	0.12649	5.60174	2.12216e-08	3.66636e-06	569.874	0.44109	0.135166	3.26333	0.00110112	0.0892437	451.556	0.206832	0.176123	1.17436	0.240251	0.99972	298.074	0.273803	0.171089	1.60036	0.10952	0.999716
Atp1b2	6.94906	0.0771379	0.517276	0.149123	0.881456	0.998894	14.8271	0.59308	0.351464	1.68746	0.0915158	0.418512	50.4103	0.39429	0.228031	1.72911	0.0837894	0.525793	5.58207	1.84525	0.586835	3.14442	0.00166418	0.113495	25.1426	1.16605	0.28277	4.12365	3.72909e-05	0.0110478	40.7152	0.281071	0.236507	1.18842	0.234667	0.999716
Atp2a2	337.713	0.369399	0.131779	2.80316	0.00506044	0.154053	457.596	0.514903	0.127432	4.04062	5.33105e-05	0.00148607	554.316	0.346009	0.123248	2.80741	0.00499415	0.0996223	248.823	0.405782	0.166229	2.44111	0.0146423	0.431875	138.105	-0.0573655	0.188677	-0.304041	0.761096	0.99972	107.345	0.25236	0.187205	1.34804	0.177647	0.999716
Atp2b1	1094.66	0.227872	0.153405	1.48543	0.137429	0.744767	1980.8	0.458417	0.119558	3.83426	0.000125944	0.00307565	1542.3	0.104295	0.124987	0.834448	0.404028	0.906984	901.038	0.148488	0.134172	1.10669	0.268426	0.998836	146.44	-0.378664	0.166253	-2.27764	0.0227479	0.688907	113.814	-0.157883	0.178996	-0.882047	0.377751	0.999716
Atp2c1	69.6569	0.0869653	0.184417	0.471569	0.637235	0.998894	125.315	0.684952	0.155473	4.4056	1.05493e-05	0.000369227	138.889	0.399159	0.140846	2.834	0.00459692	0.0935007	43.5357	0.0543107	0.241254	0.225118	0.821887	0.998836	23.013	0.04717	0.314425	0.15002	0.880749	0.99972	36.8809	0.0704735	0.249679	0.282256	0.777747	0.999716
Atp5d	11.7521	0.840818	0.454055	1.8518	0.0640547	0.573018	19.9576	1.17768	0.315575	3.73185	0.00019008	0.00433605	20.277	0.449029	0.330647	1.35803	0.174454	0.716723	10.6839	0.613249	0.435178	1.40919	0.158778	0.923472	3.58338	-0.559436	0.762383	-0.733799	0.463071	0.99972	3.1152	0.594023	0.80113	0.741482	0.458401	0.999716
Atp5j2	25.3243	0.133045	0.296475	0.448755	0.653608	0.998894	33.1524	0.755773	0.255257	2.96084	0.00306805	0.0407462	38.3464	0.380237	0.242106	1.57054	0.11629	0.607693	12.4138	-0.0720765	0.403286	-0.178723	0.858155	0.998836	10.1371	-0.0760341	0.505514	-0.150409	0.880442	0.99972	7.24122	0.641757	0.524664	1.22318	0.221263	0.999716
ATP6	3425.04	0.813207	0.18776	4.33111	1.4836e-05	0.00219529	3457.35	0.295244	0.177357	1.66469	0.0959753	0.430978	4894.38	0.74596	0.178441	4.18042	2.90968e-05	0.00182942	2760.41	0.588078	0.191421	3.07218	0.00212505	0.13303	1409.79	0.331446	0.282991	1.17122	0.241509	0.99972	1394.45	0.326986	0.284097	1.15097	0.249746	0.999716
Atp6ap1l	41.4461	-0.674013	0.254625	-2.64708	0.00811906	0.206193	52.4552	-1.02841	0.271438	-3.78873	0.000151417	0.00365172	44.1606	-0.533986	0.247409	-2.15831	0.0309035	0.320442	28.8049	-0.355428	0.273255	-1.30072	0.193355	0.952877	7.50774	-0.890087	0.549028	-1.62121	0.104973	0.99972	1.7349	-1.53718	1.17019	-1.31361	0.188976	0.999716
Atp6v0c	94.3509	0.385357	0.28154	1.36875	0.171078	0.79491	127.295	0.429052	0.180774	2.37342	0.0176243	0.147682	196.826	0.56113	0.174357	3.21827	0.00128964	0.0372422	73.1922	0.489031	0.22972	2.12881	0.0332701	0.601478	41.0122	0.682384	0.283871	2.40385	0.0162233	0.581819	45.835	0.340125	0.23171	1.46789	0.142135	0.999716
Atp6v1b2	98.3795	0.301699	0.258239	1.16829	0.242688	0.870849	125.588	0.325963	0.184315	1.76851	0.0769765	0.381537	212.798	0.705268	0.17382	4.05745	4.96108e-05	0.00280019	66.5973	0.346658	0.24796	1.39804	0.1621	0.923472	34.7617	0.127394	0.263272	0.483886	0.628467	0.99972	35.2285	0.129307	0.258881	0.499483	0.617439	0.999716
Atp8b2	33.6647	-0.16097	0.270722	-0.594597	0.552113	0.987473	70.6742	0.913877	0.181213	5.04311	4.58022e-07	2.26557e-05	56.2112	0.0491864	0.198871	0.247329	0.804654	0.984171	27.2727	-0.278594	0.316001	-0.881625	0.37798	0.998836	14.7723	-0.49947	0.391694	-1.27515	0.202256	0.99972	10.2511	-0.649671	0.451031	-1.44041	0.14975	0.999716
Atpaf2	27.1949	-0.474431	0.310798	-1.52649	0.126887	0.724425	41.7558	-1.17877	0.260652	-4.52239	6.11456e-06	0.000227129	48.5356	-0.083409	0.206656	-0.403612	0.686498	0.966365	18.3913	-0.137974	0.332618	-0.414811	0.67828	0.998836	11.3798	-0.73503	0.456752	-1.60925	0.107561	0.99972	8.76082	-0.00910306	0.510754	-0.0178228	0.98578	0.999716
Atrnl1	146.649	0.66941	0.192281	3.48142	0.00049877	0.0324879	300.889	0.367084	0.125761	2.9189	0.00351273	0.0451371	181.111	0.297617	0.168327	1.76809	0.0770454	0.507876	100.026	0.200147	0.182135	1.09889	0.271814	0.998836	49.077	-0.675026	0.238755	-2.82727	0.00469462	0.273412	27.2237	-0.184445	0.276966	-0.665951	0.505443	0.999716
Atxn1	167.742	0.141184	0.13568	1.04056	0.298078	0.912669	266.968	0.423665	0.106394	3.98204	6.83271e-05	0.00183245	315.536	-0.0679178	0.123022	-0.552079	0.580894	0.952598	114.542	0.324884	0.178587	1.81919	0.0688823	0.77285	63.1352	-0.0346887	0.221134	-0.156867	0.875349	0.99972	50.4978	0.0969137	0.230778	0.419943	0.674527	0.999716
Atxn2	81.0029	0.0267431	0.170358	0.156982	0.875259	0.998894	129.325	0.624866	0.133991	4.66348	3.10903e-06	0.000125854	116.383	-0.174085	0.154827	-1.12438	0.260852	0.814971	63.9752	0.0964839	0.184025	0.524298	0.600071	0.998836	42.6604	0.0847942	0.238823	0.35505	0.722552	0.99972	38.4746	-0.129957	0.243583	-0.533524	0.593671	0.999716
Atxn7	22.387	0.266517	0.488911	0.545123	0.585669	0.995735	32.578	0.744065	0.244899	3.03825	0.00237957	0.0334347	34.4418	0.0164529	0.240773	0.0683335	0.94552	0.997092	15.9605	-0.0892888	0.36032	-0.247804	0.804286	0.998836	6.66785	-1.02956	0.574529	-1.792	0.0731322	0.974008	5.58983	0.344081	0.612184	0.562055	0.574078	0.999716
Atxn7l1	60.991	0.00504364	0.228746	0.022049	0.982409	0.998894	100.349	0.00119928	0.160952	0.00745114	0.994055	0.998358	104.904	-0.612196	0.155661	-3.93288	8.39339e-05	0.00434271	48.9916	-0.28339	0.218836	-1.29498	0.195326	0.9534	22.0654	-0.170488	0.316665	-0.538385	0.590311	0.99972	17.734	-0.210452	0.337454	-0.623647	0.53286	0.999716
Atxn7l3b	27.4644	0.596208	0.27725	2.15044	0.0315208	0.416535	41.6417	0.498626	0.309096	1.61318	0.106706	0.456236	51.7281	0.775978	0.235435	3.29593	0.000980957	0.0305002	23.7165	0.518144	0.304618	1.70096	0.0889496	0.830885	15.9254	0.801419	0.379403	2.11231	0.0346595	0.79468	15.4696	0.493344	0.388337	1.2704	0.203941	0.999716
Avp	NA	NA	NA	NA	NA	NA	1.99825	3.5614	1.16538	3.05601	0.00224301	0.0320501	NA	NA	NA	NA	NA	NA	NA	NA	NA	NA	NA	NA	NA	NA	NA	NA	NA	NA	NA	NA	NA	NA	NA	NA
AW046200	1.54622	1.54788	0.967234	1.60032	0.109528	0.694032	16.8056	2.35531	0.365612	6.44211	1.17827e-10	1.08793e-08	12.5911	1.91626	0.430021	4.4562	8.34262e-06	0.000676536	2.60823	0.76594	0.867761	0.882662	0.377419	0.998836	1.23713	-0.262851	1.26136	-0.208388	0.834926	0.99972	0.889342	1.41075	1.55252	0.908683	0.363517	0.999716
AW551984	22.6105	-1.92162	0.492196	-3.90418	9.4546e-05	0.00957862	10.232	-0.692128	0.492624	-1.40498	0.160026	0.566845	31.4	-1.57514	0.315588	-4.99114	6.00239e-07	7.09854e-05	3.92056	-0.480223	0.72602	-0.661447	0.508326	0.998836	5.75853	1.04889	0.582504	1.80066	0.0717567	0.971406	21.1525	0.0555357	0.316851	0.175274	0.860864	0.999716
AW554918	22.4446	-0.262884	0.322347	-0.815532	0.414768	0.963726	26.7772	-0.991516	0.311781	-3.18017	0.00147189	0.0232979	33.067	-0.408076	0.255916	-1.59457	0.110809	0.595604	15.8437	-0.24695	0.369203	-0.668873	0.503577	0.998836	11.4621	-0.0580823	0.407167	-0.14265	0.886567	0.99972	12.3986	-0.248186	0.409585	-0.605946	0.544551	0.999716
Azin2	21.5695	-0.631947	0.341666	-1.84961	0.0643701	0.573425	25.7576	-1.10163	0.326323	-3.37589	0.000735761	0.0131488	32.5063	-0.741116	0.26222	-2.82631	0.00470878	0.0952688	17.296	-0.635649	0.374382	-1.69786	0.0895341	0.830885	9.5684	-1.01464	0.485198	-2.09119	0.0365113	0.797398	9.04969	-0.362076	0.492024	-0.735891	0.461797	0.999716
B230209E15Rik	110.602	-0.538618	0.268706	-2.00449	0.0450177	0.489608	146.61	-0.805015	0.244047	-3.2986	0.000971666	0.0166143	162.933	-0.893336	0.229432	-3.89368	9.87334e-05	0.00492512	74.8397	-0.971743	0.307611	-3.159	0.00158312	0.110324	27.6824	0.0606868	0.302269	0.20077	0.840878	0.99972	25.7301	-0.136036	0.302446	-0.449785	0.652865	0.999716
B630019K06Rik	1.65297	-0.146022	1.23624	-0.118118	0.905974	0.998894	3.16954	2.54295	0.800284	3.17756	0.00148519	0.0233599	3.19942	1.71828	0.780509	2.20149	0.0277017	0.301246	2.83212	1.60454	0.792317	2.02513	0.0428543	0.666945	1.31999	0.488549	1.21259	0.402896	0.687025	0.99972	0.671855	-1.07405	1.67866	-0.639823	0.522288	0.999716
B930095G15Rik	67.4129	0.0544239	0.239668	0.22708	0.820361	0.998894	145.766	0.593191	0.170833	3.47235	0.000515924	0.00996391	160.755	0.187384	0.174665	1.07282	0.283353	0.836437	57.8695	0.536801	0.190684	2.81513	0.00487575	0.232388	25.3196	0.459325	0.315158	1.45744	0.144994	0.99972	26.934	0.439766	0.295122	1.49012	0.136194	0.999716
Baalc	20.5383	1.0214	0.340436	3.00027	0.00269744	0.10792	36.7655	1.37831	0.274168	5.02725	4.97563e-07	2.42406e-05	52.2434	0.987847	0.23311	4.23768	2.25838e-05	0.00149068	21.593	0.780041	0.471751	1.6535	0.0982287	0.840386	5.55693	0.415837	0.604836	0.687521	0.491755	0.99972	5.15435	0.52813	0.636536	0.829693	0.406712	0.999716
Bahcc1	12.9779	-0.669578	0.450142	-1.48748	0.136888	0.743592	23.8466	-2.22985	0.426877	-5.22363	1.75449e-07	9.61005e-06	37.3863	-0.181032	0.270326	-0.669683	0.50306	0.936369	14.249	-0.616103	0.391139	-1.57515	0.115222	0.876368	10.3875	0.463257	0.447397	1.03545	0.300459	0.99972	11.5736	-0.0828968	0.440944	-0.187998	0.850878	0.999716
Bahd1	20.4243	0.986431	0.29939	3.2948	0.000984925	0.0539533	51.7133	0.84302	0.231318	3.64442	0.000267999	0.005742	38.2133	0.816498	0.258167	3.16267	0.00156328	0.043078	16.2556	0.257672	0.339485	0.759009	0.447847	0.998836	7.16735	-0.137032	0.519108	-0.263977	0.791798	0.99972	6.33279	0.260496	0.563362	0.462396	0.643798	0.999716
Banp	44.0335	-0.384573	0.24318	-1.58143	0.11378	0.702052	61.3765	-0.242466	0.192426	-1.26005	0.207652	0.641142	67.4645	-0.680035	0.208065	-3.26838	0.00108167	0.0327102	31.2626	-0.572533	0.284846	-2.00998	0.0444338	0.673675	11.6875	-0.0832428	0.405955	-0.205054	0.83753	0.99972	10.2101	-0.218525	0.454712	-0.480578	0.630817	0.999716
Basp1	211.797	0.412633	0.19319	2.13589	0.032688	0.42569	202.082	0.415804	0.154658	2.68854	0.00717649	0.0774358	365.624	0.536833	0.151678	3.5393	0.000401193	0.0154475	96.8566	0.347765	0.227184	1.53076	0.125828	0.885495	50.3444	0.78303	0.243801	3.21176	0.00131924	0.120662	53.6539	0.810683	0.224803	3.60619	0.00031073	0.240688
Baz1a	8.33436	1.14316	0.583211	1.96012	0.049982	0.51779	24.0631	2.30621	0.316137	7.29496	2.98755e-13	3.94071e-11	9.97232	0.980565	0.457566	2.143	0.032113	0.32602	3.96803	0.514706	0.716063	0.7188	0.472264	0.998836	2.55842	0.536884	0.997081	0.538455	0.590263	0.99972	0.847591	-0.482287	1.53348	-0.314504	0.753138	0.999716
Baz2b	104.532	0.130778	0.160582	0.814402	0.415415	0.963895	122.728	-0.754697	0.14997	-5.03231	4.84607e-07	2.37286e-05	177.04	-0.455753	0.145136	-3.14018	0.00168843	0.0456404	63.6908	-0.262611	0.205727	-1.2765	0.201777	0.960636	29.9662	0.516071	0.272857	1.89136	0.0585762	0.912122	24.43	-0.17024	0.312877	-0.54411	0.586366	0.999716
BC017158	78.2425	-0.512715	0.181132	-2.83061	0.00464591	0.147018	94.5931	-0.679631	0.210303	-3.23168	0.00123065	0.0200692	115.017	-0.3667	0.146898	-2.49628	0.0125503	0.185114	61.9617	-0.248079	0.229348	-1.08167	0.279399	0.998836	19.8475	-0.196545	0.320954	-0.612377	0.540288	0.99972	18.4451	-0.0558564	0.337395	-0.165552	0.86851	0.999716
Bc1	19.7796	1.00575	0.332991	3.02037	0.0025247	0.105023	20.0805	1.21301	0.333645	3.63565	0.000277286	0.00589419	21.5653	0.935833	0.351257	2.66424	0.00771616	0.135497	11.8893	0.886848	0.403394	2.19846	0.027916	0.569282	7.25743	0.965051	0.535693	1.8015	0.0716242	0.971406	6.83283	0.873442	0.578828	1.50898	0.131303	0.999716
BC107364	0.645625	0.419204	1.38727	0.302178	0.762516	0.998894	2.53882	3.20093	0.976433	3.27818	0.00104478	0.0175397	2.00402	1.24696	0.937806	1.32965	0.183633	0.728176	1.38919	1.05451	1.0893	0.968065	0.333012	0.998836	NA	NA	NA	NA	NA	NA	NA	NA	NA	NA	NA	NA
Bcat1	198.321	0.603699	0.113444	5.32157	1.02878e-07	3.46183e-05	259.6	0.559456	0.108522	5.15522	2.53336e-07	1.33985e-05	293.882	0.55031	0.123074	4.47138	7.7716e-06	0.00064069	156.112	0.252062	0.13829	1.8227	0.0683482	0.770655	91.9878	0.100517	0.17452	0.575964	0.564639	0.99972	91.1096	0.27867	0.165803	1.68073	0.092816	0.999716
Bcat2	27.5556	-0.113384	0.289243	-0.392004	0.695055	0.998894	26.4738	-1.03365	0.315049	-3.28092	0.00103471	0.0173856	35.4555	-0.755962	0.252264	-2.99671	0.00272914	0.064438	15.9543	-0.465155	0.373083	-1.24679	0.212476	0.970412	8.59581	0.46482	0.468909	0.99128	0.321549	0.99972	10.4173	-0.666188	0.443053	-1.50363	0.132676	0.999716
Bcl2	5.86239	0.303613	0.572314	0.530501	0.595765	0.99742	29.1601	1.42764	0.289108	4.9381	7.8886e-07	3.63325e-05	12.4075	0.220945	0.425028	0.519836	0.603178	0.955243	9.72806	-0.157027	0.472623	-0.332246	0.739704	0.998836	4.97756	-1.40355	0.688387	-2.0389	0.0414604	0.831631	4.40296	0.124028	0.726798	0.17065	0.864499	0.999716
Bcl9l	31.3457	-0.738794	0.326029	-2.26604	0.023449	0.360263	45.4788	-0.788406	0.234945	-3.3557	0.000791635	0.0140566	53.6055	-0.358958	0.250828	-1.43109	0.152403	0.678899	33.1059	-0.448444	0.273566	-1.63925	0.101161	0.846171	10.9018	0.291684	0.420108	0.694307	0.48749	0.99972	15.1314	0.219817	0.390097	0.563494	0.573098	0.999716
Bcor	10.0541	1.02776	0.432147	2.37825	0.0173949	0.311013	12.8008	0.75734	0.412979	1.83385	0.0666769	0.352953	21.11	1.06079	0.309113	3.43173	0.000599748	0.0211273	5.98004	0.908598	0.552386	1.64486	0.0999983	0.843051	2.45717	0.337709	0.879974	0.383771	0.701148	0.99972	1.8583	-0.229859	1.05023	-0.218865	0.826755	0.999716
Bdnf	6.18114	1.28654	0.539716	2.38373	0.0171381	0.309636	99.3131	3.09891	0.245313	12.6325	1.39822e-36	1.00413e-33	124.145	2.857	0.205741	13.8864	7.65857e-44	2.53601e-40	26.7252	2.62854	0.307408	8.55067	1.2238e-17	5.13292e-14	NA	NA	NA	NA	NA	NA	1.04647	-1.1198	1.44606	-0.774385	0.438703	0.999716
Begain	65.0377	0.186203	0.197301	0.943753	0.345296	0.941779	155.035	-0.486686	0.162987	-2.98603	0.00282624	0.0381621	141.792	-0.409512	0.150246	-2.72561	0.00641827	0.118843	79.9067	0.012136	0.165885	0.073159	0.94168	0.998836	16.1647	0.536626	0.343556	1.56198	0.118294	0.99972	24.2787	-0.216541	0.29099	-0.744154	0.456783	0.999716
Bend7	8.46649	-0.173073	0.483439	-0.358004	0.72034	0.998894	43.69	0.986372	0.231093	4.26828	1.96983e-05	0.000636582	47.6275	0.894529	0.220503	4.05676	4.97581e-05	0.00280055	33.6567	1.05969	0.252114	4.20323	2.63138e-05	0.00525556	1.26794	0.182254	1.21167	0.150415	0.880437	0.99972	NA	NA	NA	NA	NA	NA
Bin3	15.5653	-0.449888	0.376425	-1.19516	0.232024	0.8642	40.8567	0.988289	0.281822	3.50679	0.000453554	0.00891929	41.392	0.378355	0.219113	1.72675	0.0842118	0.526482	17.2472	-0.0171473	0.35047	-0.0489267	0.960978	0.998836	8.11363	0.546988	0.494972	1.10509	0.269121	0.99972	7.14823	0.331588	0.549079	0.603898	0.545911	0.999716
Blmh	62.6432	0.292336	0.209052	1.39839	0.161996	0.783831	82.3734	0.947434	0.20655	4.58695	4.49766e-06	0.000173379	60.0782	0.384098	0.186908	2.05501	0.0398778	0.367483	35.958	0.150464	0.248879	0.604568	0.545466	0.998836	13.803	-0.118236	0.389151	-0.30383	0.761257	0.99972	15.0821	0.100168	0.374207	0.26768	0.788945	0.999716
Blvrb	38.7278	0.68805	0.264423	2.60208	0.00926609	0.222433	69.9883	1.36117	0.190728	7.13673	9.55781e-13	1.15109e-10	59.2928	0.369424	0.197318	1.87223	0.061175	0.453604	22.1037	0.15988	0.321326	0.497565	0.618791	0.998836	7.92426	-0.364105	0.508948	-0.715407	0.474357	0.99972	6.40188	0.483667	0.589237	0.820836	0.411739	0.999716
Bmp3	6.22558	0.0368861	0.571006	0.0645984	0.948494	0.998894	56.2861	-0.0758584	0.195044	-0.38893	0.697328	0.961371	69.7393	0.774173	0.189713	4.08076	4.48895e-05	0.00258512	5.00566	0.7814	0.584832	1.33611	0.181514	0.9431	0.808363	-2.59661	1.57842	-1.64507	0.0999559	0.99972	1.67477	0.615168	1.11253	0.552946	0.5803	0.999716
Bmper	45.6235	0.115072	0.234137	0.491474	0.623091	0.998894	15.8111	-1.32546	0.447399	-2.9626	0.00305056	0.0405973	58.178	-0.195784	0.190592	-1.02724	0.304308	0.85251	18.5891	-0.695862	0.450258	-1.54547	0.122232	0.880952	2.01649	1.4199	0.981955	1.44599	0.148179	0.99972	1.936	0.85652	1.02226	0.837869	0.402104	0.999716
Bnip3l	46.8573	-0.516554	0.257367	-2.00707	0.0447422	0.488979	51.7514	-0.69642	0.217289	-3.20504	0.00135042	0.0216403	67.3488	-0.188676	0.178226	-1.05863	0.289766	0.839664	29.3953	-0.1337	0.281311	-0.475274	0.634591	0.998836	19.0698	-0.411166	0.334624	-1.22874	0.219169	0.99972	21.5302	-0.321276	0.322789	-0.995312	0.319584	0.999716
Bptf	95.1142	-0.074538	0.152074	-0.490143	0.624032	0.998894	165.242	0.372329	0.126296	2.94806	0.00319774	0.0421224	170.986	0.19559	0.131487	1.48752	0.136877	0.648811	76.0296	0.274143	0.192622	1.42322	0.154673	0.918891	39.4841	0.0208938	0.249498	0.0837434	0.93326	0.99972	38.1716	0.00678914	0.238768	0.0284341	0.977316	0.999716
Braf	111.889	-0.1427	0.205504	-0.694389	0.487438	0.977866	186.824	0.454267	0.144493	3.14388	0.00166727	0.0253754	189.867	0.0532577	0.12456	0.427568	0.668966	0.966001	86.258	0.00101143	0.164694	0.00614123	0.9951	0.999685	38.9983	-0.32985	0.243827	-1.3528	0.176119	0.99972	41.4535	-0.106513	0.229723	-0.463657	0.642894	0.999716
Brd1	36.715	0.160655	0.256861	0.625455	0.531672	0.980411	62.9661	0.776286	0.195614	3.96846	7.23399e-05	0.00192499	65.9357	0.179961	0.176666	1.01865	0.308368	0.855831	28.3087	0.276287	0.286586	0.964063	0.335014	0.998836	13.3156	-0.462559	0.429396	-1.07723	0.281376	0.99972	13.2925	0.066523	0.394911	0.16845	0.866229	0.999716
Brd2	47.8031	0.000535122	0.207827	0.00257484	0.997946	0.999673	94.4967	0.652169	0.154465	4.2221	2.42033e-05	0.000760618	100.104	0.31175	0.159954	1.94899	0.0512962	0.419846	40.1094	-0.0374563	0.224588	-0.166778	0.867545	0.998836	16.5186	0.405566	0.36094	1.12364	0.261167	0.99972	21.5069	-0.0596503	0.319524	-0.186685	0.851908	0.999716
Brd3	30.6468	-0.0132824	0.284957	-0.0466121	0.962822	0.998894	33.0018	-0.857869	0.284612	-3.01418	0.00257678	0.0355362	46.1244	-0.0452261	0.207568	-0.217886	0.827518	0.987552	18.6884	-0.208279	0.323507	-0.643818	0.519694	0.998836	12.7754	-0.000971569	0.383187	-0.0025355	0.997977	0.99972	11.668	0.313719	0.423174	0.741349	0.458482	0.999716
Brd4	94.3662	0.0686565	0.161543	0.425004	0.670833	0.998894	161.647	0.470037	0.127886	3.67542	0.000237455	0.00517913	182.596	0.3408	0.13412	2.541	0.0110535	0.171289	70.7193	0.12467	0.173258	0.719561	0.471796	0.998836	34.5778	-0.0213393	0.25868	-0.0824933	0.934254	0.99972	38.3623	0.0597021	0.245256	0.243427	0.807674	0.999716
Brinp1	72.2402	0.742143	0.258826	2.86734	0.00413936	0.138213	244.036	1.2293	0.163437	7.52158	5.41183e-14	7.88988e-12	229.906	0.329319	0.151248	2.17734	0.0294549	0.313128	107.326	0.354264	0.169909	2.08502	0.0370675	0.631889	15.8193	-0.0133254	0.384814	-0.0346282	0.972376	0.99972	13.2799	0.18619	0.39206	0.4749	0.634858	0.999716
Brinp2	73.7063	-0.261793	0.200828	-1.30357	0.19238	0.822231	299.07	-0.340423	0.117248	-2.90345	0.0036907	0.0469572	359.799	-0.02425	0.108571	-0.223355	0.823259	0.986863	32.3729	-0.661371	0.33567	-1.9703	0.048804	0.690496	31.3567	-0.322869	0.291614	-1.10718	0.268217	0.99972	33.0289	-0.417883	0.274891	-1.52018	0.128467	0.999716
Brinp3	91.4789	0.432302	0.167893	2.57486	0.0100281	0.23272	144.305	-0.422085	0.191632	-2.20258	0.0276242	0.201518	217.311	-0.0322264	0.170815	-0.188663	0.850357	0.990732	116.617	-0.00641132	0.237335	-0.0270138	0.978449	0.998836	73.5631	0.888978	0.219744	4.04552	5.22061e-05	0.0142293	40.9291	-0.589422	0.243126	-2.42435	0.0153359	0.999716
Brip1	11.3931	0.623948	0.484184	1.28866	0.197516	0.828684	31.8162	-1.04096	0.309989	-3.35806	0.000784927	0.0139503	17.036	0.126946	0.378624	0.335282	0.737412	0.971007	9.70988	-0.467951	0.461281	-1.01446	0.310364	0.998836	4.21433	0.139082	0.666841	0.208568	0.834785	0.99972	3.93467	0.37251	0.752401	0.495095	0.620533	0.999716
Brk1	66.2933	0.402993	0.189675	2.12465	0.0336157	0.431629	92.6028	0.646548	0.188142	3.43649	0.000589302	0.0109871	96.5546	0.567976	0.18256	3.11117	0.00186351	0.0489737	39.585	0.572875	0.236015	2.42728	0.0152125	0.438522	13.0055	0.00913686	0.400621	0.0228067	0.981804	0.99972	13.3629	0.631172	0.402474	1.56823	0.116827	0.999716
Bsn	242.21	0.448928	0.147357	3.04654	0.00231491	0.0973709	384.485	0.42095	0.11451	3.67609	0.000236834	0.00517141	530.581	0.315596	0.103627	3.0455	0.00232297	0.0572614	174.422	0.0932395	0.161028	0.579028	0.562571	0.998836	64.593	0.209993	0.19198	1.09383	0.274031	0.99972	62.2024	0.210033	0.218329	0.962002	0.336048	0.999716
Btbd19	47.0075	-0.37074	0.240344	-1.54254	0.122943	0.720021	39.2209	-1.09989	0.272102	-4.0422	5.29523e-05	0.00147946	60.6936	-0.696388	0.211198	-3.29733	0.000976083	0.0303963	20.2164	-0.482481	0.341077	-1.41458	0.157191	0.922096	4.74253	1.71338	0.659537	2.59785	0.00938095	0.421434	7.62447	0.0162053	0.519217	0.0312111	0.975101	0.999716
Btbd3	6.61391	0.36538	0.579907	0.630066	0.528651	0.980411	47.8135	1.2423	0.2294	5.41544	6.11369e-08	3.5599e-06	13.951	-0.499841	0.419663	-1.19105	0.233632	0.788082	6.02122	-0.454061	0.681707	-0.666064	0.50537	0.998836	11.5879	0.571466	0.416377	1.37247	0.169917	0.99972	5.33151	0.427477	0.617822	0.691909	0.488994	0.999716
Btbd9	61.8078	0.241167	0.208426	1.15709	0.247237	0.876138	126.573	0.451656	0.13984	3.22981	0.00123874	0.0201673	113.837	0.113523	0.159437	0.712021	0.476452	0.930752	50.9923	0.305472	0.223881	1.36444	0.172429	0.934008	16.1169	0.286615	0.344704	0.831483	0.405701	0.99972	14.0864	-0.0497466	0.380132	-0.130866	0.895881	0.999716
Btg3	4.50733	0.0980539	0.738896	0.132703	0.894428	0.998894	20.0081	1.02045	0.322571	3.1635	0.00155883	0.0241613	11.676	0.520114	0.408223	1.27409	0.20263	0.75567	5.69698	0.111802	0.596788	0.18734	0.851394	0.998836	2.65477	0.0912897	0.854523	0.106831	0.914923	0.99972	3.69926	0.088414	0.72009	0.122782	0.90228	0.999716
Bzrap1	88.3715	-0.503168	0.174781	-2.87885	0.00399123	0.135861	244.411	-0.428274	0.138775	-3.08611	0.00202793	0.0296767	205.414	-0.439597	0.128924	-3.40973	0.00065028	0.0224301	76.2606	-0.264714	0.19773	-1.33877	0.180647	0.9431	33.6968	-0.610544	0.265825	-2.29679	0.021631	0.663935	33.0759	-0.0447631	0.263833	-0.169665	0.865274	0.999716
Bzw1	42.5397	0.33901	0.23734	1.42837	0.153184	0.769782	55.6238	0.502837	0.239244	2.10177	0.0355732	0.239008	77.0531	0.608596	0.194448	3.12986	0.00174888	0.04664	28.6223	0.38167	0.306643	1.24467	0.213252	0.970412	12.9606	-0.0317557	0.398245	-0.0797391	0.936445	0.99972	19.752	0.0565045	0.340827	0.165786	0.868325	0.999716
C030047K22Rik	5.27007	-1.58613	0.760285	-2.08623	0.0369577	0.448615	18.2618	-0.576168	0.430194	-1.33932	0.180466	0.601624	30.6187	-1.10584	0.291741	-3.79048	0.000150355	0.00701235	3.25865	-2.37502	1.07174	-2.21603	0.0266894	0.560412	2.75685	-0.755736	0.948944	-0.796396	0.425802	0.99972	1.31317	-1.43739	1.30252	-1.10355	0.269788	0.999716
C1ql2	NA	NA	NA	NA	NA	NA	6.14737	4.4699	0.815799	5.47917	4.27331e-08	2.56531e-06	2.7699	2.83552	0.911988	3.10917	0.00187617	0.0491285	2.60717	2.06148	0.980692	2.10206	0.0355476	0.620585	NA	NA	NA	NA	NA	NA	NA	NA	NA	NA	NA	NA
C1ql3	9.98659	0.363822	0.455182	0.799288	0.424123	0.965947	168.512	0.608251	0.17745	3.42774	0.000608634	0.0112716	293.269	1.05814	0.212582	4.97756	6.43907e-07	7.52538e-05	124.336	1.21947	0.262466	4.64621	3.38092e-06	0.00111829	2.37915	0.188915	0.886825	0.213024	0.831308	0.99972	1.6705	-0.45733	1.12126	-0.407871	0.683368	0.999716
C230057M02Rik	70.3856	-0.845223	0.232481	-3.63566	0.00027727	0.0208643	67.3515	-1.13736	0.282084	-4.03199	5.53076e-05	0.00153404	111.256	-0.971757	0.186148	-5.22035	1.78584e-07	2.47172e-05	48.851	-0.615573	0.23412	-2.62931	0.00855579	0.320403	17.173	-0.539541	0.355598	-1.51728	0.129196	0.99972	7.20002	0.307046	0.516716	0.594225	0.552362	0.999716
C2cd5	106.887	-0.34282	0.15348	-2.23364	0.0255069	0.37787	139.482	-0.843535	0.16473	-5.1207	3.04398e-07	1.55733e-05	186.993	-0.55238	0.133381	-4.14139	3.45215e-05	0.002074	94.7641	-0.259273	0.17628	-1.4708	0.141345	0.90752	40.6677	0.0136344	0.23064	0.0591154	0.95286	0.99972	41.1599	-0.425526	0.246079	-1.72923	0.083768	0.999716
Cabp1	38.6081	0.502997	0.295036	1.70487	0.0882192	0.643843	60.0141	0.821811	0.192258	4.27452	1.91551e-05	0.000622139	60.5614	0.0697423	0.233661	0.298477	0.765339	0.975677	25.9439	-0.00987429	0.277615	-0.0355683	0.971627	0.998836	9.39295	0.0108259	0.463222	0.0233708	0.981354	0.99972	5.03679	-0.650416	0.617658	-1.05304	0.292324	0.999716
Cacna1a	518.202	0.249161	0.153554	1.62263	0.104668	0.682951	687.698	0.398209	0.100806	3.95025	7.80692e-05	0.00204839	847.95	0.31183	0.10306	3.02571	0.0024805	0.059902	295.014	0.235372	0.113861	2.06719	0.038716	0.642471	203.336	-0.0148344	0.134067	-0.110649	0.911895	0.99972	205.705	0.00578866	0.135876	0.0426024	0.966019	0.999716
Cacna1e	359.36	0.0191085	0.127733	0.149597	0.881082	0.998894	884.974	0.0579422	0.124362	0.465916	0.641275	0.946042	820.184	0.157123	0.0996367	1.57696	0.114806	0.604297	312.677	-0.100333	0.134059	-0.748423	0.454205	0.998836	68.6983	0.779204	0.200354	3.88913	0.000100603	0.0198698	149.408	-0.174436	0.164425	-1.06088	0.288744	0.999716
Cacna1h	6.41388	-0.62218	0.592955	-1.04929	0.294045	0.910299	51.1168	-1.29326	0.255418	-5.06332	4.12019e-07	2.08048e-05	32.6108	-0.485797	0.277207	-1.75247	0.0796928	0.515577	79.4869	-0.669735	0.207825	-3.22259	0.00127035	0.0986698	3.35296	0.397839	0.808328	0.492176	0.622595	0.99972	3.74564	-0.279955	0.736479	-0.380126	0.703852	0.999716
Cacna2d1	173.94	0.239472	0.145838	1.64204	0.100582	0.675466	627.469	0.415147	0.133251	3.11553	0.00183616	0.0274504	439.499	0.0836387	0.105618	0.791898	0.42842	0.916382	132	0.0802402	0.142664	0.562443	0.573814	0.998836	10.6228	0.192586	0.444461	0.433302	0.664796	0.99972	10.4524	0.387028	0.44566	0.868439	0.385154	0.999716
Cacna2d3	42.3213	-0.512325	0.267312	-1.91658	0.055291	0.542658	352.961	0.103735	0.141774	0.731694	0.464355	0.8739	342.35	-0.0127683	0.138555	-0.0921536	0.926576	0.995976	266.245	-0.145979	0.121955	-1.19699	0.23131	0.986797	36.0404	0.891023	0.249465	3.57174	0.000354612	0.0483265	167.011	-0.180456	0.147044	-1.22722	0.219738	0.999716
Cacnb1	97.3667	0.132785	0.188985	0.702625	0.48229	0.976541	221.712	0.475725	0.120722	3.94065	8.12598e-05	0.00212063	194.257	0.190351	0.127293	1.49537	0.134817	0.645321	84.4339	0.103361	0.173122	0.597043	0.550479	0.998836	22.1638	0.290324	0.306751	0.946447	0.343921	0.99972	30.3912	0.189715	0.283462	0.669279	0.503317	0.999716
Cacnb3	105.807	-0.200974	0.153356	-1.3105	0.190027	0.819808	278.325	0.486796	0.129967	3.74552	0.00018002	0.00418035	210.84	-0.0152883	0.131545	-0.116221	0.907477	0.993511	60.1211	0.0201184	0.189818	0.105988	0.915592	0.998836	17.2451	0.420972	0.376871	1.11702	0.263985	0.99972	21.4913	0.227539	0.311976	0.729349	0.465788	0.999716
Cacnb4	148.345	0.589759	0.127328	4.63179	3.62513e-06	0.000663224	182.061	0.243898	0.115749	2.10712	0.0351075	0.23719	305.704	0.212537	0.120264	1.76725	0.0771862	0.508096	73.7103	0.216589	0.169015	1.28148	0.200025	0.959678	48.1229	-0.286049	0.227535	-1.25717	0.208693	0.99972	46.4402	-0.186647	0.224279	-0.832208	0.405291	0.999716
Cacng2	79.9145	0.250314	0.174655	1.43319	0.151803	0.768643	81.1263	0.407906	0.29279	1.39317	0.163569	0.573008	136.671	0.709074	0.154288	4.59577	4.3115e-06	0.00038586	24.5245	0.297072	0.291975	1.01746	0.308935	0.998836	37.5273	-0.105064	0.24529	-0.428324	0.668415	0.99972	27.9306	0.323621	0.287616	1.12518	0.260511	0.999716
Cacng8	37.3217	0.274098	0.273678	1.00154	0.316567	0.923864	73.6679	0.557697	0.176828	3.1539	0.00161103	0.0247331	43.2629	0.341933	0.244696	1.39738	0.1623	0.70191	49.8928	0.0593835	0.227197	0.261375	0.793804	0.998836	13.0999	-0.0782833	0.385371	-0.203138	0.839027	0.99972	21.4321	-0.700005	0.314649	-2.22472	0.0261003	0.999716
Cadm2	434.875	-0.321525	0.102527	-3.136	0.00171267	0.0794915	729.576	-0.137004	0.133816	-1.02383	0.305918	0.759395	693.654	-0.404269	0.123954	-3.26144	0.00110847	0.0330969	251.712	-0.3091	0.14175	-2.1806	0.0292133	0.582804	103.926	0.026371	0.23377	0.112807	0.910183	0.99972	162.681	-0.0265587	0.162281	-0.163659	0.87	0.999716
Cadm3	256.22	0.136076	0.158328	0.859455	0.39009	0.959631	452.641	0.372312	0.112452	3.31086	0.000930083	0.0160448	557.657	0.315076	0.10236	3.07814	0.002083	0.0527199	148.723	0.149532	0.159184	0.939368	0.347542	0.998836	104.646	0.564048	0.211	2.67321	0.00751293	0.360515	157.012	0.340707	0.14643	2.32676	0.019978	0.999716
Calca	20.1137	3.09402	0.473581	6.53325	6.43589e-11	4.0426e-08	9.32737	1.7755	0.437237	4.06072	4.89221e-05	0.0013828	9.29411	2.3058	0.509165	4.5286	5.93766e-06	0.000512911	1.32735	1.43932	1.34268	1.07197	0.283733	0.998836	NA	NA	NA	NA	NA	NA	NA	NA	NA	NA	NA	NA
Calcoco1	108.457	-0.466624	0.163543	-2.85322	0.00432782	0.142327	121.204	-0.66808	0.159064	-4.20008	2.66825e-05	0.000825158	130.202	-0.508099	0.15943	-3.18698	0.00143767	0.0408635	81.2136	-0.34907	0.221759	-1.57409	0.115466	0.876368	33.1253	-0.0247522	0.258422	-0.0957818	0.923694	0.99972	35.1115	-0.0275827	0.256544	-0.107516	0.914379	0.999716
Cald1	55.3826	0.646124	0.238334	2.711	0.00670803	0.183997	98.5564	0.62045	0.174529	3.555	0.000377975	0.0076343	86.6294	0.596394	0.179958	3.31407	0.000919469	0.0292288	22.9893	-0.201818	0.349427	-0.57757	0.563555	0.998836	9.28764	-0.804918	0.492044	-1.63587	0.101868	0.99972	2.52011	0.22767	0.912048	0.249625	0.802878	0.999716
Calm1	362.784	0.443535	0.219884	2.01713	0.0436816	0.484585	605.025	0.375956	0.124173	3.02767	0.00246443	0.0344027	708.739	0.391524	0.143165	2.73478	0.00624215	0.116669	311.556	0.314563	0.149404	2.10545	0.0352521	0.620149	105.668	0.283737	0.19458	1.4582	0.144784	0.99972	123.173	0.0956208	0.204386	0.467843	0.639897	0.999716
Calr	83.3018	0.730165	0.174876	4.17532	2.97562e-05	0.00376326	106.085	0.571005	0.154113	3.7051	0.000211305	0.00472173	111.215	0.61553	0.140257	4.3886	1.14085e-05	0.000856192	64.5551	0.678867	0.190261	3.56808	0.000359609	0.039209	27.4296	0.468868	0.291365	1.60921	0.10757	0.99972	29.1298	0.336256	0.277818	1.21035	0.226146	0.999716
Camk1	96.9498	-0.596769	0.215802	-2.76535	0.00568619	0.166006	111.391	-0.748807	0.165246	-4.53147	5.85748e-06	0.000218416	187.278	-0.403686	0.144562	-2.79247	0.00523074	0.103202	49.9411	-0.30228	0.238675	-1.26649	0.205337	0.963912	39.2952	0.0488424	0.252151	0.193703	0.846408	0.99972	38.5971	-0.277281	0.246536	-1.12471	0.260713	0.999716
Camk2b	270.799	0.594296	0.124992	4.75466	1.98782e-06	0.000407158	328.141	0.142172	0.131061	1.08478	0.278017	0.733136	382.474	0.299229	0.102408	2.92193	0.00347868	0.0766235	191.683	0.168067	0.12984	1.29442	0.195521	0.953562	58.2479	0.165768	0.219636	0.75474	0.450405	0.99972	48.839	0.31713	0.226753	1.39857	0.161943	0.999716
Camk2n1	111.116	0.190288	0.182852	1.04067	0.298029	0.912669	632.744	0.661953	0.169379	3.90811	9.30213e-05	0.00238582	469.347	0.291156	0.129222	2.25315	0.0242497	0.27785	83.6426	0.135698	0.171531	0.7911	0.428886	0.998836	28.4013	-0.483114	0.293818	-1.64426	0.100122	0.99972	59.0291	-0.077671	0.213342	-0.364068	0.715807	0.999716
Camkk2	40.0905	0.558682	0.234542	2.38202	0.0172182	0.309857	197.415	0.549362	0.133716	4.10843	3.9835e-05	0.00115456	145.397	-0.0749633	0.162905	-0.460167	0.645397	0.96141	50.4901	-0.390071	0.20923	-1.86432	0.0622768	0.755139	10.6318	-1.33521	0.481757	-2.77154	0.00557924	0.305357	13.7102	-0.277356	0.4391	-0.631647	0.527617	0.999716
Camkv	59.6569	-0.647895	0.227923	-2.84261	0.00447464	0.14488	86.0836	-1.1587	0.191777	-6.0419	1.52311e-09	1.15364e-07	113.394	-0.579663	0.163075	-3.55458	0.000378577	0.0146334	56.6132	-0.63106	0.224526	-2.81064	0.00494438	0.233011	20.0308	0.386517	0.330533	1.16938	0.242252	0.99972	18.1866	-0.134977	0.343707	-0.39271	0.694533	0.999716
Camsap2	92.9445	0.00448859	0.17176	0.0261329	0.979151	0.998894	166.786	0.492338	0.127268	3.86852	0.000109496	0.00274219	179.852	0.0979534	0.149022	0.65731	0.510982	0.938971	71.4001	0.30287	0.186877	1.62069	0.105084	0.851964	40.3335	0.28076	0.226625	1.23887	0.215394	0.99972	41.7024	0.201238	0.238989	0.842039	0.399766	0.999716
Capn10	14.2841	-1.1576	0.448245	-2.58251	0.00980838	0.229316	16.7915	-1.25023	0.40376	-3.09645	0.0019585	0.0288347	23.9934	-0.856626	0.346399	-2.47295	0.0134005	0.193208	12.6903	-1.31022	0.473777	-2.76548	0.00568399	0.257036	6.00815	0.408524	0.570827	0.715671	0.474195	0.99972	4.41299	-0.613618	0.704821	-0.8706	0.383972	0.999716
Capn2	60.3943	0.658271	0.195852	3.36107	0.000776409	0.0457208	53.1577	0.679482	0.204467	3.32319	0.000889952	0.0155321	72.6033	0.572669	0.18525	3.09133	0.00199265	0.0515495	40.7108	-0.0408054	0.227232	-0.179576	0.857485	0.998836	22.5426	-0.152932	0.308136	-0.496313	0.619673	0.99972	39.3822	0.0662579	0.238157	0.278211	0.78085	0.999716
Car10	76.1554	0.4049	0.279305	1.44967	0.147151	0.763255	231.153	0.790894	0.116765	6.77341	1.25781e-11	1.31832e-09	220.95	0.24569	0.116512	2.1087	0.0349702	0.343105	31.9453	0.547275	0.272206	2.01052	0.0443764	0.673675	8.69319	-0.428741	0.499056	-0.859105	0.390283	0.99972	10.616	-0.831084	0.455041	-1.82639	0.0677908	0.999716
Car11	185.544	-0.327082	0.144808	-2.25874	0.0238998	0.364	310.753	-0.418979	0.112746	-3.71612	0.000202305	0.0045719	272.94	-0.556164	0.10664	-5.21533	1.83491e-07	2.5142e-05	119.926	-0.609165	0.183441	-3.32076	0.000897717	0.0768418	47.6501	0.00250214	0.215934	0.0115875	0.990755	0.99972	55.11	-0.599542	0.217448	-2.75718	0.00583031	0.999716
Car12	20.2561	0.973363	0.39165	2.48528	0.0129448	0.265143	200.826	1.05667	0.221841	4.76317	1.90572e-06	8.1035e-05	57.7804	1.49668	0.261708	5.7189	1.07218e-08	1.95432e-06	23.0051	0.430486	0.740838	0.581079	0.561187	0.998836	2.44678	-0.510375	0.891022	-0.572798	0.566781	0.99972	6.08037	-0.457864	0.568468	-0.805434	0.420569	0.999716
Cars	37.9884	0.422377	0.228645	1.84731	0.0647029	0.573802	44.3274	0.674697	0.221236	3.04967	0.00229096	0.0325182	48.4862	0.103051	0.225912	0.456153	0.64828	0.961768	22.4998	0.424516	0.303472	1.39886	0.161854	0.923472	11.6329	0.0889033	0.441638	0.201304	0.840461	0.99972	11.4862	0.178814	0.447381	0.39969	0.689385	0.999716
Cars2	14.1181	-0.377442	0.41938	-0.9	0.36812	0.950955	23.1748	-0.850519	0.323054	-2.63274	0.0084698	0.0880587	22.8422	-1.53043	0.348812	-4.38756	1.1463e-05	0.000856192	10.032	-0.262099	0.458999	-0.571023	0.567984	0.998836	7.42508	-0.370715	0.521311	-0.71112	0.47701	0.99972	8.01883	0.0277351	0.510265	0.0543543	0.956653	0.999716
Cask	95.3762	0.148744	0.16395	0.90725	0.364275	0.948513	156.648	0.582594	0.137108	4.24916	2.14572e-05	0.000684302	191.726	0.200709	0.133461	1.50388	0.132612	0.641056	56.1322	0.242271	0.196358	1.23382	0.217271	0.971865	35.6901	0.893382	0.26339	3.39185	0.000694212	0.0781878	38.3	0.122715	0.248941	0.49295	0.622048	0.999716
Caskin1	103.211	-0.346498	0.161637	-2.14368	0.0320586	0.420984	84.0399	-0.401549	0.189097	-2.12351	0.0337115	0.23057	132.12	-0.588447	0.152879	-3.84909	0.000118556	0.00568957	47.2288	-0.271561	0.256663	-1.05805	0.290034	0.998836	56.615	0.238476	0.23044	1.03488	0.300727	0.99972	55.5487	-0.105217	0.208795	-0.503926	0.614313	0.999716
Casp3	6.32164	0.928816	0.611684	1.51846	0.128899	0.727199	14.6955	1.95595	0.406601	4.81049	1.50561e-06	6.51647e-05	12.029	1.15236	0.380385	3.02946	0.00244991	0.0595046	5.08344	0.445327	0.620603	0.717572	0.473021	0.998836	4.5192	-1.02713	0.686917	-1.49528	0.134841	0.99972	6.88307	-0.241739	0.538232	-0.449135	0.653334	0.999716
Casp8	1.10808	0.244885	1.14564	0.213754	0.830739	0.998894	0.919448	-0.879036	1.43166	-0.613998	0.539217	0.908083	9.03582	2.93714	0.610718	4.80933	1.51439e-06	0.000155896	1.85028	2.12909	1.13207	1.88072	0.0600106	0.746329	NA	NA	NA	NA	NA	NA	NA	NA	NA	NA	NA	NA
Cast	39.4618	-0.867253	0.258514	-3.35477	0.00079432	0.0465226	48.4029	-0.659554	0.241684	-2.72899	0.00635278	0.0703888	87.7198	-0.843302	0.181597	-4.64382	3.42024e-06	0.000317539	27.5603	-0.51767	0.310822	-1.66549	0.0958155	0.835793	11.5151	0.203114	0.43892	0.462759	0.643537	0.99972	15.9014	0.0451005	0.364324	0.123792	0.90148	0.999716
Catsperg2	17.318	-0.476508	0.368083	-1.29457	0.195469	0.826064	36.0677	-0.418916	0.268001	-1.56311	0.118026	0.482191	89.2753	-0.618662	0.164125	-3.76944	0.000163611	0.00747686	7.59311	-0.551146	0.541583	-1.01766	0.308841	0.998836	4.63989	0.885748	0.661086	1.33984	0.180298	0.99972	6.96942	0.655972	0.536874	1.22184	0.22177	0.999716
Cbarp	128.977	0.191991	0.152762	1.2568	0.208827	0.841306	188.404	0.456885	0.131312	3.47938	0.000502569	0.00973509	233.174	0.301262	0.115857	2.60029	0.00931453	0.152817	118.077	0.567769	0.144512	3.92888	8.53419e-05	0.0127838	65.5667	0.650947	0.208912	3.11589	0.00183393	0.150559	80.0108	-0.0286266	0.179823	-0.159193	0.873517	0.999716
Cbl	37.4063	0.240247	0.244426	0.982901	0.325656	0.931035	86.4818	0.559029	0.163765	3.41361	0.000641085	0.0117603	77.9599	0.170974	0.185152	0.923426	0.355785	0.883093	34.9452	0.319661	0.245378	1.30273	0.192667	0.951906	14.5382	-0.181591	0.376823	-0.4819	0.629877	0.99972	14.011	0.30612	0.387284	0.790426	0.429279	0.999716
Cblb	40.3752	-0.733391	0.261217	-2.80759	0.00499139	0.152613	33.1438	-1.17538	0.315592	-3.72437	0.000195802	0.00445088	48.5475	-0.508714	0.217748	-2.33625	0.0194781	0.241719	15.867	-0.666985	0.382561	-1.74347	0.0812512	0.807771	11.5657	-1.08082	0.454831	-2.3763	0.0174872	0.606402	8.66291	-0.506057	0.50304	-1.006	0.314416	0.999716
Cbln2	15.7662	1.14394	0.428446	2.66998	0.00758564	0.198809	8.72903	1.08277	0.55569	1.94852	0.051353	0.303948	20.8255	1.38434	0.376707	3.67485	0.000237992	0.0103016	8.56062	0.646017	0.484906	1.33225	0.182777	0.9431	NA	NA	NA	NA	NA	NA	NA	NA	NA	NA	NA	NA
Cc2d2a	27.7286	-0.716987	0.30411	-2.35765	0.0183908	0.317359	86.8935	-0.85989	0.192334	-4.47083	7.79176e-06	0.000280301	65.3421	-0.571681	0.202672	-2.82072	0.00479163	0.0962589	31.8421	-0.511087	0.301111	-1.69734	0.0896332	0.830885	12.8881	-0.0638986	0.401362	-0.159204	0.873508	0.99972	9.07218	-0.979067	0.48903	-2.00206	0.0452786	0.999716
Ccdc136	31.715	-0.339566	0.263406	-1.28913	0.197351	0.828684	61.5798	-0.635367	0.204282	-3.11024	0.00186934	0.0278575	109.374	-0.394626	0.160801	-2.45413	0.0141227	0.199806	49.0287	-0.120753	0.220549	-0.547508	0.58403	0.998836	68.812	-0.0813999	0.184927	-0.440173	0.659812	0.99972	69.8235	0.24429	0.190068	1.28528	0.198695	0.999716
Ccdc148	28.2644	-0.653907	0.335158	-1.95104	0.051052	0.524264	54.0533	-0.631721	0.225533	-2.80101	0.00509426	0.0600107	58.7845	-0.789537	0.205502	-3.84198	0.000122044	0.00582865	25.3396	-0.572588	0.31899	-1.79501	0.0726528	0.784865	17.0558	-0.245747	0.350071	-0.701991	0.482685	0.99972	13.4907	-0.236103	0.414879	-0.56909	0.569295	0.999716
Ccdc157	27.8286	-0.482953	0.2949	-1.63769	0.101487	0.677379	45.381	-1.30691	0.265535	-4.92178	8.57588e-07	3.88519e-05	51.3707	-0.291699	0.220743	-1.32144	0.186353	0.731698	17.5545	-0.120028	0.344716	-0.348193	0.727695	0.998836	5.69211	-0.996739	0.678105	-1.46989	0.141592	0.99972	4.06443	-0.0767001	0.723104	-0.106071	0.915526	0.999716
Ccdc39	30.874	-0.413565	0.276172	-1.49749	0.134265	0.736797	43.2399	-0.439371	0.231932	-1.8944	0.0581722	0.327134	37.3214	-0.970216	0.25514	-3.80268	0.000143141	0.00672325	18.9046	-0.808544	0.355086	-2.27704	0.0227838	0.521479	10.2396	0.976421	0.435276	2.24322	0.0248824	0.709409	8.23257	-0.0391288	0.492495	-0.0794503	0.936674	0.999716
Ccdc50	46.0332	-0.786779	0.234857	-3.35004	0.000807997	0.0470871	82.47	0.0512539	0.194962	0.262892	0.792633	0.969272	107.263	0.0487337	0.160172	0.304258	0.760932	0.974779	29.6034	-0.316973	0.264382	-1.19892	0.230558	0.985443	27.3674	-0.214272	0.270977	-0.79074	0.429096	0.99972	24.1706	-0.0925978	0.308114	-0.300531	0.763772	0.999716
Ccdc62	50.9121	-0.579302	0.229324	-2.52613	0.0115326	0.25182	63.8486	-0.549007	0.20719	-2.64978	0.00805453	0.0845115	86.2649	-0.682417	0.175282	-3.89325	9.89089e-05	0.00492512	47.7827	-0.253336	0.245113	-1.03355	0.301347	0.998836	28.927	-0.421566	0.280811	-1.50125	0.133292	0.99972	22.6427	-0.161695	0.308512	-0.524112	0.600201	0.999716
Ccdc66	86.1873	-0.484767	0.168522	-2.87659	0.00402002	0.135911	109.74	-0.59531	0.169075	-3.52099	0.000429942	0.00854157	143.897	-0.540487	0.151292	-3.57246	0.000353641	0.0139408	55.3287	-0.407312	0.210797	-1.93225	0.0533292	0.716337	32.7259	-0.130438	0.255921	-0.509682	0.610274	0.99972	32.364	0.0223842	0.264481	0.0846346	0.932552	0.999716
Ccdc84	60.0268	-0.0738899	0.1922	-0.384444	0.700649	0.998894	69.93	-0.614147	0.19512	-3.14754	0.00164649	0.0251381	87.9409	-0.435092	0.176023	-2.47179	0.013444	0.193695	45.9422	-0.400783	0.218385	-1.83521	0.0664746	0.766491	22.2249	0.0723839	0.302293	0.23945	0.810757	0.99972	18.7841	-0.510257	0.337552	-1.51164	0.130625	0.999716
Ccdc85a	18.3358	-0.620269	0.365607	-1.69655	0.0897825	0.647143	76.5295	-0.758517	0.28575	-2.65448	0.00794307	0.0834775	144.154	-0.792187	0.161107	-4.91715	8.78134e-07	9.69265e-05	56.5886	-0.148403	0.262294	-0.565789	0.571537	0.998836	22.1619	0.289212	0.322405	0.897044	0.369696	0.99972	28.7001	0.0391689	0.298055	0.131415	0.895447	0.999716
Ccdc88a	260.96	-0.383105	0.114205	-3.35454	0.000794963	0.0465226	463.328	0.217015	0.105276	2.06139	0.0392661	0.254553	480.632	0.160946	0.0873867	1.84176	0.0655101	0.469108	184.803	0.0299201	0.141202	0.211896	0.832189	0.998836	129.403	0.207952	0.16228	1.28144	0.200041	0.99972	114.985	-0.130813	0.17299	-0.756189	0.449536	0.999716
Ccnc	48.3642	0.157615	0.217884	0.723391	0.469439	0.972317	82.4086	0.505894	0.164902	3.06785	0.00215604	0.0311517	74.841	-0.0887963	0.172841	-0.513744	0.607431	0.955967	36.9471	-0.100187	0.244139	-0.410369	0.681535	0.998836	16.9752	0.415389	0.371925	1.11686	0.264053	0.99972	15.7652	0.257768	0.390495	0.660107	0.509185	0.999716
Ccnf	4.8887	2.12148	0.585382	3.62409	0.000289977	0.0215131	16.1001	2.24701	0.35193	6.38481	1.71608e-10	1.5549e-08	16.6367	1.37481	0.338026	4.06718	4.75863e-05	0.0027168	7.2801	1.54847	0.514777	3.00804	0.00262939	0.155495	2.05638	1.45653	0.953412	1.5277	0.126587	0.99972	2.37977	1.46119	0.996024	1.46702	0.14237	0.999716
Ccnh	22.9677	0.206862	0.292128	0.708121	0.47887	0.973789	28.6993	0.97082	0.265577	3.65552	0.000256665	0.00551571	37.0096	0.343477	0.239135	1.43633	0.150907	0.676037	11.4977	-0.475536	0.440026	-1.0807	0.279831	0.998836	8.08362	0.752923	0.511172	1.47293	0.140769	0.99972	7.48738	0.270517	0.547789	0.493835	0.621423	0.999716
Ccnl1	40.5893	-0.0715457	0.232132	-0.308211	0.757922	0.998894	69.9325	0.543215	0.17235	3.15182	0.00162257	0.0248709	78.4163	0.49481	0.177367	2.78975	0.00527492	0.103662	35.3764	0.137402	0.252803	0.543514	0.586776	0.998836	11.2126	0.0652685	0.420681	0.15515	0.876703	0.99972	11.8919	-0.280253	0.430004	-0.651743	0.514567	0.999716
Cd46	53.8303	-0.466838	0.244777	-1.9072	0.0564953	0.550749	45.0604	-1.29597	0.289518	-4.4763	7.59461e-06	0.000273717	66.9664	-1.13414	0.228055	-4.97311	6.58882e-07	7.58107e-05	25.7661	-0.736716	0.32419	-2.27248	0.0230573	0.526303	9.26284	0.728312	0.469372	1.55167	0.12074	0.99972	16.0634	-0.238684	0.379022	-0.629735	0.528868	0.999716
Cd47	149.927	-0.482437	0.160682	-3.00243	0.00267833	0.10792	93.1354	-0.553236	0.171187	-3.23176	0.00123028	0.0200692	160.865	-0.278353	0.143967	-1.93345	0.0531812	0.427078	55.1978	-0.0714789	0.227636	-0.314005	0.753517	0.998836	41.3563	-0.470741	0.240568	-1.95679	0.050372	0.885767	26.4385	0.0600301	0.304939	0.196859	0.843938	0.999716
Cdc16	26.9776	0.0445668	0.303181	0.146997	0.883134	0.998894	47.0327	0.83277	0.21531	3.86777	0.000109836	0.00274336	46.4075	0.107104	0.214998	0.498162	0.61837	0.95723	19.606	0.217617	0.320554	0.678877	0.497216	0.998836	11.1321	0.424109	0.419402	1.01122	0.31191	0.99972	9.38167	-0.542083	0.455682	-1.18961	0.2342	0.999716
Cdc34	13.5005	0.569705	0.423549	1.34508	0.178601	0.804711	31.0083	0.85588	0.257968	3.31778	0.00090736	0.0158073	28.8634	0.329436	0.277209	1.1884	0.234674	0.788919	10.0635	0.537532	0.420728	1.27762	0.201383	0.960603	3.46334	-0.0113885	0.728059	-0.0156422	0.98752	0.99972	3.19966	0.765006	0.812965	0.941007	0.346701	0.999716
Cdc42bpa	139.059	-0.504604	0.143217	-3.52337	0.0004261	0.0288829	271.644	-0.27352	0.109718	-2.49293	0.0126693	0.117091	281.091	-0.16417	0.103238	-1.59021	0.111788	0.597528	145.614	-0.287161	0.144758	-1.98373	0.0472862	0.687748	57.2642	-0.0493534	0.200111	-0.246629	0.805195	0.99972	54.285	-0.33247	0.218019	-1.52496	0.12727	0.999716
Cdh10	50.9884	-1.16796	0.244305	-4.78074	1.74655e-06	0.000374	144.86	-0.0391372	0.151036	-0.259125	0.795539	0.969272	233.377	-0.584122	0.13284	-4.3972	1.09656e-05	0.000828379	36.9938	-0.799158	0.3206	-2.49269	0.0126778	0.402072	31.4834	0.606016	0.292978	2.06847	0.0385962	0.815487	30.6289	-0.12767	0.296316	-0.430859	0.666571	0.999716
Cdh11	226.682	-0.00180697	0.119898	-0.0150709	0.987976	0.998894	182.803	0.793868	0.143422	5.53518	3.10903e-08	1.95329e-06	160.577	0.206603	0.144953	1.42531	0.154068	0.682835	96.2052	0.0177128	0.203978	0.0868368	0.930801	0.998836	20.0561	-0.65596	0.341242	-1.92227	0.0545715	0.900953	24.8661	-0.0838199	0.319032	-0.262732	0.792757	0.999716
Cdh12	62.6362	-0.798056	0.215344	-3.70596	0.000210592	0.0170226	531.847	0.374864	0.22745	1.64811	0.0993295	0.440106	532.369	-0.270456	0.147567	-1.83277	0.0668374	0.472403	83.6942	0.014969	0.229905	0.0651097	0.948087	0.998836	71.4517	-0.135364	0.20526	-0.659475	0.509591	0.99972	87.6901	0.198001	0.217248	0.911408	0.362081	0.999716
Cdh18	501.757	-0.66939	0.140685	-4.75806	1.95459e-06	0.000407158	292.079	-0.72076	0.190886	-3.77586	0.000159454	0.00381188	370.495	-0.744521	0.134867	-5.5204	3.38225e-08	5.50808e-06	84.451	-0.617842	0.195116	-3.16654	0.00154263	0.108742	39.9736	-0.937096	0.270677	-3.46205	0.000536073	0.0658163	33.7794	-0.391148	0.272633	-1.4347	0.151372	0.999716
Cdh2	139.417	-0.146186	0.132269	-1.10522	0.269064	0.892507	98.0751	-0.272707	0.167986	-1.62339	0.104506	0.451491	127.471	0.107376	0.143267	0.749484	0.453566	0.922259	59.6754	-0.092033	0.210317	-0.437592	0.661682	0.998836	49.0665	0.856718	0.231167	3.70605	0.000210514	0.0339753	27.7793	0.27107	0.286197	0.947145	0.343565	0.999716
Cdh20	16.0046	0.172635	0.45222	0.38175	0.702647	0.998894	82.6572	0.12662	0.185652	0.682028	0.495221	0.888694	46.3601	-0.401425	0.289893	-1.38474	0.166133	0.706123	48.6153	0.254321	0.300662	0.845872	0.397624	0.998836	10.4008	-2.55704	0.611663	-4.18047	2.90908e-05	0.00901023	5.88619	0.393947	0.603127	0.653173	0.513644	0.999716
Cdh22	9.17341	0.773954	0.439759	1.75995	0.0784163	0.619728	43.7338	0.789172	0.245809	3.21051	0.00132502	0.0213389	29.3938	0.535165	0.25625	2.08845	0.0367575	0.352092	18.2904	0.700001	0.344705	2.03072	0.0422831	0.664003	2.30551	0.0287319	0.936274	0.0306875	0.975519	0.99972	4.39965	-0.0440082	0.661972	-0.0664805	0.946995	0.999716
Cdh8	33.3798	-0.190286	0.286961	-0.663109	0.507261	0.980411	147.372	-0.88706	0.19193	-4.6218	3.80426e-06	0.000149928	141.318	-0.524478	0.156795	-3.34499	0.000822866	0.0268452	88.4104	-0.582074	0.200468	-2.90357	0.00368932	0.191858	25.1689	0.41328	0.286164	1.44421	0.14868	0.99972	27.9806	-0.386177	0.283894	-1.36029	0.17374	0.999716
Cdh9	17.6259	-0.487847	0.429099	-1.13691	0.255576	0.882595	67.4734	-0.912601	0.246804	-3.69768	0.000217575	0.00481994	25.0387	-0.495237	0.313963	-1.57737	0.11471	0.604203	5.84236	-1.1094	0.665051	-1.66814	0.0952875	0.835793	46.1545	0.835407	0.241175	3.46391	0.000532386	0.0658163	91.0647	0.250053	0.183309	1.3641	0.172535	0.999716
Cdhr1	57.9325	0.888942	0.214809	4.13829	3.49907e-05	0.00429173	14.3375	0.904185	0.469433	1.92612	0.054089	0.31307	3.37152	-0.620121	0.758135	-0.817956	0.413383	0.910542	5.28213	0.420593	0.621832	0.676378	0.498801	0.998836	0.550451	-0.0690517	1.73667	-0.0397609	0.968284	0.99972	2.83675	-0.754436	0.902126	-0.836286	0.402994	0.999716
Cdk10	41.2342	-0.247938	0.248233	-0.998814	0.317885	0.924344	47.5712	-0.866541	0.235558	-3.67867	0.000234451	0.00513673	62.6956	-0.467667	0.195406	-2.39331	0.0166972	0.221456	30.8729	-0.480052	0.264817	-1.81277	0.0698672	0.774714	16.1366	-0.143607	0.369078	-0.389097	0.697204	0.99972	15.8785	-0.17293	0.366848	-0.471395	0.637358	0.999716
Cdk13	85.8046	0.306881	0.171308	1.7914	0.0732289	0.607362	139.519	0.663583	0.136536	4.86013	1.17312e-06	5.16971e-05	160.493	0.457832	0.161523	2.83448	0.00459004	0.0935007	57.5317	0.0176745	0.199339	0.0886659	0.929347	0.998836	29.1917	-0.0915142	0.272217	-0.336181	0.736734	0.99972	26.0156	-0.358767	0.301957	-1.18814	0.234779	0.999716
Cdk16	51.778	0.256864	0.212203	1.21046	0.226101	0.859332	76.6619	0.544621	0.165442	3.29192	0.00099507	0.0168953	93.8774	0.350431	0.168923	2.0745	0.038033	0.358123	34.2131	0.0843284	0.254172	0.331776	0.740058	0.998836	23.4712	-0.114715	0.315376	-0.36374	0.716052	0.99972	22.033	0.1022	0.313648	0.325842	0.744544	0.999716
Cdk2ap1	5.46194	0.849427	0.587697	1.44535	0.14836	0.764478	47.7094	1.65801	0.26922	6.15856	7.34094e-10	6.00595e-08	35.7636	0.988705	0.287078	3.44403	0.000573104	0.0205531	13.7418	1.73035	0.403637	4.28689	1.81193e-05	0.00389729	3.22572	0.553344	0.78974	0.700666	0.483511	0.99972	2.35766	0.820027	0.971498	0.844085	0.398622	0.999716
Cdk5r1	93.524	0.623381	0.275728	2.26086	0.0237682	0.36384	217.452	0.467195	0.172461	2.70898	0.00674906	0.0737679	191.327	0.55734	0.168102	3.31548	0.000914852	0.0291286	96.344	0.379408	0.238465	1.59104	0.1116	0.869146	28.5857	0.0681635	0.29574	0.230485	0.817715	0.99972	27.1374	0.168552	0.286969	0.587352	0.556968	0.999716
Cdk5r2	31.3063	0.710752	0.273971	2.59426	0.00947955	0.225831	51.2459	0.638784	0.291656	2.1902	0.0285097	0.206347	53.1442	0.216284	0.249234	0.867797	0.385505	0.902661	28.2817	1.01763	0.291992	3.48513	0.000491898	0.049754	8.42431	0.970258	0.497982	1.94838	0.0513698	0.887731	6.01653	0.662122	0.606145	1.09235	0.27468	0.999716
Cdk5rap3	27.6165	-1.17682	0.349502	-3.36714	0.00075953	0.0450081	28.9019	-1.06116	0.356448	-2.97705	0.00291032	0.0391611	38.2677	-0.564556	0.242202	-2.33092	0.0197573	0.243987	19.6105	-0.687194	0.348483	-1.97196	0.0486141	0.690294	6.95499	-0.382885	0.530659	-0.721527	0.470586	0.99972	7.66133	-0.845606	0.521549	-1.62134	0.104946	0.999716
Cdkl1	20.2843	-0.296026	0.342569	-0.864137	0.387513	0.958396	19.8033	-2.22545	0.45352	-4.90706	9.24504e-07	4.17858e-05	31.6171	-0.720075	0.271705	-2.65021	0.00804425	0.138735	15.6121	-0.499355	0.377584	-1.3225	0.186001	0.946218	4.4434	0.34625	0.679783	0.509353	0.610505	0.99972	9.24299	-0.230333	0.475436	-0.484466	0.628055	0.999716
Cdkl2	39.9227	-0.0961742	0.22652	-0.424572	0.671149	0.998894	40.0258	-0.834063	0.261452	-3.19013	0.00142211	0.0226207	61.283	-0.143444	0.19236	-0.745706	0.455845	0.922682	26.5966	-0.479613	0.290134	-1.65307	0.098316	0.840386	9.27935	0.682011	0.478686	1.42476	0.154227	0.99972	15.2833	0.123114	0.373454	0.329664	0.741654	0.999716
Cdkn1a	6.08641	2.80287	0.63932	4.38413	1.16448e-05	0.00175548	30.7238	3.5909	0.317058	11.3257	9.79186e-30	5.13147e-27	21.6461	3.11781	0.346799	8.99025	2.46667e-19	2.3337e-16	5.94657	2.5508	0.600246	4.24959	2.14163e-05	0.00449126	0.430675	-0.563443	1.83815	-0.306527	0.759204	0.99972	1.62264	1.60055	1.22109	1.31075	0.189942	0.999716
Cdyl2	21.6366	0.531162	0.30323	1.75168	0.0798288	0.622638	57.7377	1.1826	0.260085	4.54697	5.44232e-06	0.000205304	53.0464	0.820076	0.198891	4.12325	3.73561e-05	0.00222213	23.4508	0.667833	0.28922	2.30908	0.0209389	0.496877	5.57411	0.226503	0.620131	0.365251	0.714924	0.99972	4.3122	0.112796	0.703585	0.160316	0.872632	0.999716
Celf1	166.623	0.302478	0.122479	2.46963	0.0135255	0.27201	415.881	0.441978	0.136515	3.23757	0.00120551	0.0197925	362.455	-0.160405	0.131329	-1.22139	0.221937	0.776857	120.712	0.0792026	0.148856	0.532076	0.594674	0.998836	49.1316	0.181504	0.242212	0.74936	0.45364	0.99972	46.0581	0.0184636	0.225925	0.0817245	0.934866	0.999716
Celf5	331.818	-0.237609	0.0942855	-2.5201	0.0117322	0.253977	510.088	-0.00960895	0.0951111	-0.101029	0.919528	0.985376	493.627	-0.286722	0.0910958	-3.14747	0.00164687	0.0446996	225.035	-0.159059	0.123376	-1.28922	0.19732	0.955767	75.7551	0.464145	0.182118	2.5486	0.0108156	0.458552	91.2435	-0.13639	0.166635	-0.818493	0.413075	0.999716
Cemip	33.9334	0.450265	0.260954	1.72546	0.0844445	0.636254	41.073	0.441639	0.258548	1.70815	0.0876084	0.407173	35.9236	1.06393	0.238017	4.46996	7.82343e-06	0.000642297	36.7335	0.453868	0.246395	1.84204	0.0654697	0.762238	22.5633	-0.658791	0.358698	-1.83662	0.0662661	0.943522	20.9812	-0.023862	0.330106	-0.0722857	0.942375	0.999716
Cenpv	70.2893	-0.569207	0.201105	-2.83039	0.00464907	0.147018	101.678	-0.870003	0.172701	-5.03763	4.71324e-07	2.31367e-05	102.528	-0.460603	0.175122	-2.63019	0.00853373	0.143807	59.0768	-0.338223	0.215224	-1.57149	0.116069	0.876465	39.7277	-0.0269567	0.236373	-0.114043	0.909204	0.99972	33.2384	-0.140236	0.251133	-0.558414	0.576562	0.999716
Cep152	9.76542	0.0231735	0.458183	0.0505769	0.959663	0.998894	8.27732	-2.27317	0.728368	-3.12091	0.00180294	0.0271314	11.142	-0.145989	0.41364	-0.352938	0.724135	0.970671	6.7231	-0.268069	0.547935	-0.489235	0.624675	0.998836	3.55368	0.527475	0.717283	0.735379	0.462109	0.99972	4.43758	-0.60506	0.695264	-0.87026	0.384159	0.999716
Cep95	31.5051	-0.440992	0.313648	-1.40601	0.159721	0.781603	58.8616	-0.387118	0.210661	-1.83764	0.0661162	0.351292	62.1495	-0.645826	0.190993	-3.38142	0.000721125	0.0242836	21.2399	-0.314571	0.309159	-1.01751	0.308913	0.998836	12.7492	-0.989865	0.425508	-2.32632	0.0200017	0.646309	11.0045	0.174344	0.441003	0.395336	0.692595	0.999716
Cerk	13.3347	-0.088665	0.411025	-0.215717	0.829209	0.998894	29.5925	0.991883	0.272416	3.64106	0.000271517	0.00579814	30.4055	0.145527	0.275901	0.52746	0.597874	0.953685	17.3031	0.453372	0.334445	1.35559	0.175228	0.935917	14.2656	-0.861435	0.387898	-2.22077	0.0263662	0.726594	9.7545	-0.556881	0.451808	-1.23256	0.217739	0.999716
Cers6	98.5172	0.433466	0.15441	2.80723	0.00499691	0.152613	228.417	0.703146	0.122484	5.74071	9.42816e-09	6.43704e-07	179.133	0.729992	0.130416	5.59742	2.17563e-08	3.72634e-06	87.9363	0.443178	0.158002	2.8049	0.00503326	0.235875	58.9137	-0.0116011	0.200875	-0.0577525	0.953946	0.99972	62.2903	0.20543	0.197393	1.04072	0.298007	0.999716
Cfap69	144.361	-0.175139	0.19022	-0.920718	0.357197	0.948513	177.791	-0.401867	0.133272	-3.01539	0.00256652	0.035445	210.815	-0.388932	0.114529	-3.39592	0.000683981	0.0233896	80.1592	-0.122773	0.20216	-0.607303	0.54365	0.998836	45.2062	-0.118687	0.224514	-0.52864	0.597055	0.99972	53.6798	-0.285486	0.210279	-1.35765	0.174575	0.999716
Cfap70	30.591	0.759499	0.275365	2.75815	0.00581294	0.168781	45.1025	0.152023	0.219177	0.693606	0.48793	0.885443	74.1818	0.581338	0.179515	3.23838	0.0012021	0.0353827	23.1616	1.04593	0.295739	3.53666	0.000405219	0.0432084	7.08499	0.0868887	0.576946	0.150601	0.88029	0.99972	4.32619	-0.202596	0.682244	-0.296955	0.766501	0.999716
Cfap74	37.286	-0.879034	0.266332	-3.30052	0.000965073	0.0535124	113.164	-0.595983	0.179759	-3.31546	0.000914939	0.0158967	99.1585	-0.507052	0.159173	-3.18555	0.00144481	0.0409425	32.6167	-0.503716	0.263288	-1.91317	0.0557257	0.727865	18.2839	0.537624	0.336347	1.59842	0.109949	0.99972	8.77672	-0.872367	0.490795	-1.77746	0.0754931	0.999716
Cfl1	112.27	0.740048	0.280386	2.6394	0.00830541	0.208962	126.137	0.765321	0.162099	4.72132	2.34324e-06	9.81327e-05	183.556	0.612231	0.156295	3.91716	8.95971e-05	0.00455273	78.0759	0.68813	0.28702	2.39749	0.0165077	0.449593	26.3025	0.363464	0.335964	1.08185	0.279317	0.99972	31.5978	0.631452	0.277605	2.27464	0.0229273	0.999716
Cflar	10.0326	0.302267	0.441111	0.68524	0.493192	0.980411	25.5008	1.04734	0.28251	3.70728	0.0002095	0.0046917	38.5469	1.0901	0.221126	4.92976	8.23318e-07	9.18971e-05	17.0984	1.10943	0.351231	3.15869	0.00158479	0.110324	2.4123	-0.436325	0.903467	-0.482944	0.629135	0.99972	2.29023	0.505676	0.91321	0.553734	0.579761	0.999716
Cgref1	22.5621	0.758636	0.30127	2.51812	0.0117982	0.254087	27.5632	1.27913	0.295885	4.32306	1.53878e-05	0.000513543	31.764	0.612591	0.273484	2.23995	0.025094	0.283453	12.2076	1.44543	0.396396	3.64644	0.000265902	0.0318646	8.6866	0.0816605	0.476707	0.171301	0.863987	0.99972	8.20284	0.0473626	0.498489	0.0950123	0.924305	0.999716
Chd1	46.9946	0.218603	0.216339	1.01047	0.312272	0.921742	96.0915	0.83432	0.161437	5.16809	2.365e-07	1.27029e-05	94.25	0.428323	0.176388	2.42829	0.01517	0.20875	40.4212	0.390278	0.22915	1.70315	0.0885398	0.829424	17.1629	0.120163	0.35136	0.341993	0.732356	0.99972	16.2515	-0.164415	0.359974	-0.456742	0.647857	0.999716
Chd2	63.5632	-0.0236977	0.200753	-0.118044	0.906033	0.998894	116.348	0.539205	0.141635	3.80699	0.000140666	0.00341366	136.653	0.149946	0.139934	1.07155	0.283923	0.836437	59.0892	0.163807	0.195232	0.839034	0.40145	0.998836	35.784	0.365253	0.262606	1.39088	0.164263	0.99972	28.6059	-0.0430162	0.277984	-0.154744	0.877023	0.999716
Chd3os	8.11598	1.09317	0.473407	2.30916	0.0209348	0.341259	9.89219	1.68672	0.468851	3.59757	0.000321205	0.00666827	14.2696	1.02211	0.415816	2.45808	0.0139681	0.198653	7.58319	1.46089	0.558409	2.61616	0.00889245	0.330031	5.71608	-0.545652	0.611219	-0.892728	0.372003	0.99972	5.64099	0.451807	0.622498	0.725797	0.467963	0.999716
Chd7	5.0836	0.875174	0.570662	1.53361	0.125125	0.721157	7.8778	0.555115	0.500223	1.10974	0.267113	0.719649	13.3307	1.46661	0.376015	3.90042	9.60266e-05	0.00481782	3.69519	0.358337	0.745953	0.480374	0.630961	0.998836	3.59059	-0.812894	0.777502	-1.04552	0.295783	0.99972	1.35909	0.999558	1.22392	0.816686	0.414108	0.999716
Chd8	112.495	-0.0997242	0.161647	-0.616928	0.537282	0.981624	165.944	-0.401951	0.136511	-2.94446	0.00323523	0.0425007	205.802	-0.105744	0.134843	-0.7842	0.432923	0.916878	104.758	-0.0143495	0.153507	-0.0934779	0.925524	0.998836	43.0716	-0.139235	0.241309	-0.576997	0.563941	0.99972	40.0283	-0.0635103	0.239388	-0.265302	0.790777	0.999716
Chgb	72.3318	1.0058	0.180978	5.55758	2.73541e-08	1.09672e-05	164.92	1.14954	0.121316	9.47565	2.65104e-21	6.94644e-19	100.19	0.907749	0.182586	4.97163	6.63935e-07	7.58107e-05	35.2229	0.433481	0.247364	1.7524	0.0797046	0.80603	19.9227	0.131789	0.328301	0.401429	0.688104	0.99972	17.7712	0.251878	0.352748	0.714046	0.475199	0.999716
Chic2	27.3294	-0.476857	0.306907	-1.55375	0.120243	0.713638	41.2659	-0.145187	0.233081	-0.622903	0.533348	0.906051	41.2868	-0.779123	0.238607	-3.26531	0.00109346	0.0328572	18.5808	-0.392211	0.350733	-1.11826	0.263456	0.998836	8.12072	-0.421487	0.500006	-0.842964	0.399248	0.99972	7.63903	-0.642524	0.507189	-1.26683	0.205215	0.999716
Chl1	200.937	-0.468977	0.225023	-2.08413	0.0371488	0.449603	214.469	-0.152302	0.126328	-1.2056	0.22797	0.668931	232.926	0.0859791	0.149515	0.575055	0.565254	0.950398	199.878	0.121739	0.156858	0.776105	0.437687	0.998836	96.7055	0.883207	0.188622	4.68242	2.83503e-06	0.00160982	194.935	0.30317	0.149161	2.0325	0.042103	0.999716
Chml	4.26182	1.02868	0.742516	1.3854	0.165929	0.790984	4.0613	2.09139	0.698608	2.99366	0.00275656	0.0374655	11.1513	1.55474	0.413552	3.75949	0.000170262	0.00770561	2.12708	0.0924233	1.03951	0.0889108	0.929153	0.998836	0.401986	-1.5712	1.92951	-0.814301	0.415473	0.99972	1.52	0.585316	1.17259	0.499163	0.617664	0.999716
Chrd	13.1452	-0.489015	0.457422	-1.06907	0.285039	0.904828	31.5923	-1.74001	0.339336	-5.12768	2.9334e-07	1.51676e-05	22.4748	-0.984225	0.342788	-2.87123	0.00408874	0.0861455	27.6408	-1.14347	0.310399	-3.68388	0.000229711	0.0279265	3.96493	-0.387198	0.731892	-0.529038	0.596779	0.99972	4.11822	-0.0772673	0.710525	-0.108747	0.913403	0.999716
Chrm2	13.1423	-0.145334	0.398271	-0.364911	0.715178	0.998894	20.1921	1.26623	0.414938	3.05161	0.00227616	0.0323568	52.1626	1.35426	0.207865	6.51509	7.26478e-11	2.1226e-08	7.57278	1.00007	0.585626	1.7077	0.0876926	0.828454	12.8569	0.00198055	0.39986	0.00495312	0.996048	0.99972	3.59598	-0.956606	0.750438	-1.27473	0.202405	0.999716
Chrna5	72.8028	-2.13763	0.295473	-7.23461	4.66862e-13	4.88753e-10	6.99557	-0.272926	0.545283	-0.500521	0.616708	0.93837	11.3683	-0.742767	0.466128	-1.59348	0.111052	0.596007	4.93436	0.62616	0.608932	1.02829	0.303812	0.998836	1.14594	-0.297317	1.27751	-0.232732	0.81597	0.99972	2.28335	-0.99252	0.974048	-1.01896	0.30822	0.999716
Chst10	42.3525	0.452559	0.217641	2.07939	0.0375818	0.451365	124.266	1.68709	0.159351	10.5873	3.41374e-26	1.29789e-23	122.204	0.760747	0.136072	5.59077	2.26066e-08	3.80633e-06	49.7843	0.922789	0.213526	4.32167	1.54854e-05	0.00341841	20.4993	0.423331	0.307121	1.37838	0.168085	0.99972	19.04	0.407434	0.354854	1.14817	0.250897	0.999716
Chsy1	9.70895	0.229775	0.441984	0.519871	0.603154	0.998747	31.843	1.00111	0.238778	4.19263	2.75737e-05	0.000848657	22.6452	0.486017	0.291858	1.66525	0.0958622	0.553989	13.8305	1.13507	0.36289	3.12786	0.00176084	0.115894	2.98669	-0.384082	0.811727	-0.473167	0.636094	0.99972	3.53828	0.262284	0.807774	0.324699	0.745409	0.999716
Cic	43.79	0.37732	0.228596	1.6506	0.0988209	0.672511	80.9913	0.634381	0.171543	3.69808	0.000217233	0.00481939	74.293	0.299853	0.173358	1.72968	0.0836877	0.525552	31.3351	0.278387	0.375941	0.740507	0.458992	0.998836	12.4215	0.415122	0.390338	1.06349	0.287558	0.99972	12.5002	-0.0661001	0.428385	-0.154301	0.877373	0.999716
Cipc	43.64	-0.04253	0.231269	-0.183898	0.854093	0.998894	115.794	0.588615	0.142878	4.11971	3.79344e-05	0.00110987	93.7462	0.138298	0.160305	0.862721	0.388291	0.902661	30.0129	0.0477105	0.301128	0.158439	0.874111	0.998836	14.7656	0.449683	0.390236	1.15234	0.249183	0.99972	8.2139	0.744093	0.499635	1.48927	0.136415	0.999716
Cit	98.6457	0.250587	0.162797	1.53926	0.123741	0.721157	217.115	0.802435	0.134116	5.98316	2.1885e-09	1.63212e-07	206.166	0.36995	0.124161	2.97959	0.00288637	0.0668128	98.5458	0.306315	0.175112	1.74925	0.0802471	0.807114	96.148	-0.713558	0.190505	-3.7456	0.000179961	0.0305881	33.593	-0.246475	0.256293	-0.961693	0.336204	0.999716
Cited2	12.2819	1.51779	0.428744	3.54007	0.000400018	0.0280221	11.3565	1.078	0.419092	2.57223	0.0101045	0.0991528	30.5588	1.81578	0.276843	6.55889	5.42087e-11	1.65695e-08	7.94259	0.888444	0.5031	1.76594	0.0774062	0.801865	13.9645	0.912518	0.393052	2.32162	0.0202533	0.649439	6.25362	0.937199	0.611933	1.53154	0.125636	0.999716
Clasp2	233.149	-0.596994	0.11878	-5.02604	5.00707e-07	0.000131046	318.189	-0.795891	0.113257	-7.0273	2.10569e-12	2.3738e-10	362.154	-0.617439	0.140213	-4.40358	1.06477e-05	0.000810533	152.122	-0.413574	0.147927	-2.79579	0.00517729	0.239282	100.24	-0.0590826	0.180053	-0.32814	0.742806	0.99972	87.0533	-0.274535	0.173435	-1.58292	0.113439	0.999716
Clcn2	27.3228	-0.284189	0.290651	-0.977768	0.328189	0.932398	63.6811	-0.975474	0.227705	-4.28394	1.83611e-05	0.000602407	55.7978	-1.21276	0.238466	-5.0857	3.66273e-07	4.60577e-05	75.9522	-0.921577	0.230659	-3.99542	6.45807e-05	0.0106973	9.37159	-0.320452	0.506889	-0.632194	0.52726	0.99972	7.72658	-0.169182	0.539289	-0.313712	0.75374	0.999716
Clstn3	192.917	0.536274	0.128603	4.16998	3.04625e-05	0.00382691	214.585	0.607113	0.147411	4.1185	3.81338e-05	0.0011119	273.349	0.601526	0.118462	5.07779	3.81858e-07	4.74172e-05	155.192	0.434654	0.153853	2.82512	0.00472631	0.227201	113.912	0.213422	0.185155	1.15267	0.249046	0.99972	103.728	0.230515	0.173179	1.33108	0.183162	0.999716
Cltc	125.048	0.279445	0.253826	1.10093	0.270927	0.892507	211.139	0.878768	0.154578	5.68494	1.3086e-08	8.68964e-07	220.06	0.417748	0.171985	2.42898	0.0151413	0.20875	95.5122	0.164024	0.254915	0.643446	0.519935	0.998836	61.7641	0.027343	0.241013	0.11345	0.909674	0.99972	51.6583	0.131521	0.256232	0.513289	0.607749	0.999716
Clu	124.903	0.122473	0.164358	0.745159	0.456176	0.972145	120.074	-0.178121	0.154623	-1.15197	0.249333	0.698085	150.903	0.241943	0.166646	1.45184	0.146545	0.668864	73.4567	-0.158598	0.239152	-0.663168	0.507223	0.998836	41.1059	0.867062	0.229271	3.78182	0.000155687	0.0275545	78.1461	0.533399	0.185285	2.8788	0.00399192	0.999716
Clybl	18.162	-0.830695	0.372202	-2.23184	0.0256255	0.378449	28.4359	-0.43117	0.295616	-1.45855	0.14469	0.537443	31.7423	-0.987864	0.281619	-3.5078	0.000451822	0.0170987	19.5468	-0.480457	0.34401	-1.39664	0.162523	0.923472	10.1766	0.671503	0.444182	1.51177	0.130591	0.99972	6.37487	0.158354	0.562228	0.281654	0.778209	0.999716
Cmip	261.691	0.386231	0.189515	2.03799	0.0415505	0.473671	451.394	0.487923	0.0850104	5.73956	9.49232e-09	6.45811e-07	490.715	0.373442	0.11029	3.38601	0.000709178	0.0240735	187.747	0.359916	0.162309	2.21748	0.0265906	0.559736	92.0235	0.48387	0.17375	2.78486	0.00535503	0.29666	103.461	0.147677	0.193057	0.764941	0.444307	0.999716
Cmtm4	63.8433	-0.286002	0.214974	-1.33041	0.183384	0.808195	75.4643	-0.804584	0.195336	-4.11897	3.80572e-05	0.00111134	85.9586	-0.264353	0.167439	-1.5788	0.114381	0.603889	38.9687	-0.106632	0.228571	-0.466514	0.640848	0.998836	13.0234	0.0206631	0.389391	0.0530652	0.95768	0.99972	11.3406	0.441591	0.441565	1.00006	0.317282	0.999716
Cnbp	22.1622	0.63256	0.303978	2.08094	0.0374393	0.451033	45.9718	0.680075	0.233356	2.91433	0.00356456	0.045682	38.1889	0.491098	0.251936	1.9493	0.0512596	0.419846	14.8877	0.00609581	0.362887	0.0167981	0.986598	0.999229	9.04162	0.627441	0.479106	1.30961	0.190328	0.99972	8.72073	0.754401	0.488413	1.5446	0.122444	0.999716
Cntfr	5.33947	-0.88655	0.702283	-1.26238	0.206811	0.839359	18.5173	-1.41524	0.41945	-3.37404	0.000740748	0.0132257	13.9658	-0.201085	0.373213	-0.538794	0.590029	0.952685	28.2107	-0.302139	0.291455	-1.03666	0.299896	0.998836	8.75909	0.416858	0.486534	0.856791	0.391561	0.99972	5.41734	-0.228104	0.629058	-0.362612	0.716895	0.999716
Cntln	10.319	-0.455079	0.483251	-0.941703	0.346345	0.942213	22.3475	-1.16362	0.356819	-3.26108	0.00110988	0.0184726	19.9644	-0.847074	0.336305	-2.51877	0.0117766	0.178768	11.5973	-0.0636418	0.415089	-0.153321	0.878145	0.998836	5.92928	-0.482037	0.604844	-0.796962	0.425473	0.99972	3.76553	-1.34839	0.771778	-1.74712	0.0806166	0.999716
Cntn1	208.002	0.00956246	0.127547	0.0749719	0.940237	0.998894	227.697	-0.410189	0.136151	-3.01275	0.0025889	0.0356526	329.876	-0.0329108	0.117584	-0.279891	0.779561	0.978663	183.812	-0.0293924	0.128534	-0.228674	0.819123	0.998836	92.008	0.384259	0.199333	1.92772	0.0538896	0.90001	119.631	-0.0666837	0.168219	-0.396411	0.691802	0.999716
Cntn3	18.2617	0.723778	0.318306	2.27384	0.0229754	0.356077	256.438	0.488356	0.161012	3.03305	0.00242098	0.0338938	170.974	0.156892	0.165426	0.94841	0.342921	0.875102	143.517	0.260586	0.166088	1.56896	0.116657	0.876465	55.1892	0.206384	0.2111	0.97766	0.328243	0.99972	54.0002	-0.380603	0.218496	-1.74192	0.0815216	0.999716
Cntn4	184.488	-0.0101348	0.164439	-0.0616329	0.950855	0.998894	491.42	0.588959	0.156945	3.75264	0.000174981	0.0040731	672.986	0.107982	0.123721	0.87279	0.382778	0.900749	313.84	0.0988552	0.203326	0.48619	0.626833	0.998836	104.741	-0.182971	0.217856	-0.839872	0.40098	0.99972	103.57	-0.393508	0.181053	-2.17344	0.0297469	0.999716
Cntn5	162.045	-0.699298	0.198742	-3.51862	0.000433801	0.029256	568.04	-0.742946	0.204479	-3.63337	0.000279747	0.00592171	906.734	-0.488621	0.182752	-2.67368	0.00750245	0.133103	172.576	-0.458885	0.396082	-1.15856	0.246635	0.99727	136.012	0.200508	0.181597	1.10414	0.269534	0.99972	124.609	-0.0340867	0.15838	-0.215221	0.829595	0.999716
Cntn6	15.0847	0.0440214	0.426598	0.103192	0.917811	0.998894	53.8293	-0.807585	0.253409	-3.18688	0.00143816	0.0228227	48.7678	-0.355689	0.214006	-1.66205	0.0965034	0.555909	70.7089	-0.225676	0.246256	-0.916427	0.359443	0.998836	30.7231	-0.967052	0.296164	-3.26526	0.00109365	0.10879	19.9261	-0.854254	0.346215	-2.46741	0.0136095	0.999716
Cntnap2	269.815	-0.745659	0.281105	-2.6526	0.00798749	0.204506	416.36	-0.288928	0.168677	-1.7129	0.0867302	0.405229	423.128	-0.588483	0.138062	-4.26247	2.02182e-05	0.00137567	377.13	-0.0698812	0.199813	-0.349733	0.726539	0.998836	688.379	0.266151	0.103911	2.56133	0.0104272	0.452554	454.934	0.0569191	0.13245	0.429742	0.667384	0.999716
Cntnap3	18.0895	-0.665604	0.426661	-1.56003	0.118753	0.710387	37.0492	-0.728365	0.303845	-2.39716	0.0165227	0.141509	56.6644	-0.720472	0.222576	-3.23697	0.00120807	0.0354502	6.15397	0.2973	0.679889	0.437277	0.661911	0.998836	43.2452	-0.459694	0.245012	-1.87621	0.060627	0.924559	47.5144	-0.141233	0.235891	-0.598722	0.549358	0.999716
Cobl	50.1599	-0.293173	0.26505	-1.10611	0.26868	0.892507	283.905	-0.00587245	0.114744	-0.0511786	0.959183	0.990603	247.044	-0.483114	0.144596	-3.34112	0.0008344	0.0270438	84.9632	-0.533979	0.223792	-2.38605	0.0170304	0.458071	7.44979	-0.216383	0.513931	-0.421036	0.673729	0.99972	27.8825	0.189569	0.2985	0.635071	0.525382	0.999716
Cog2	15.3109	-0.700479	0.44682	-1.5677	0.116951	0.709736	39.3029	0.964209	0.275905	3.49472	0.000474559	0.00927182	47.2473	0.709259	0.237396	2.98766	0.00281119	0.0657092	16.2811	0.534937	0.371716	1.4391	0.150122	0.91795	8.45563	0.579934	0.544038	1.06598	0.286432	0.99972	7.18168	0.598228	0.594363	1.0065	0.314174	0.999716
Cog8	17.2309	-0.197985	0.352789	-0.561201	0.57466	0.992783	20.5917	-1.09659	0.359526	-3.0501	0.00228767	0.0324967	27.3448	-0.217104	0.267284	-0.812261	0.416642	0.910998	11.4518	-0.0391192	0.452843	-0.0863858	0.93116	0.998836	7.10591	0.0979954	0.538986	0.181814	0.855728	0.99972	8.62982	0.0943419	0.52925	0.178256	0.858522	0.999716
Col19a1	24.2141	-0.708088	0.341202	-2.07527	0.0379614	0.453449	39.5727	-1.03237	0.35775	-2.88574	0.00390499	0.0491355	88.364	-0.452168	0.195629	-2.31136	0.0208129	0.251834	7.87851	-0.764164	0.533072	-1.43351	0.151712	0.91795	36.9243	-0.124545	0.266932	-0.466579	0.640801	0.99972	115.524	-0.250361	0.165139	-1.51606	0.129503	0.999716
Corin	3.22381	-0.689171	0.80411	-0.857061	0.391411	0.960022	8.48562	0.507897	0.513033	0.989989	0.322179	0.77361	19.1793	1.35126	0.318809	4.23845	2.25069e-05	0.00149056	3.29681	-0.0187311	0.768742	-0.0243659	0.980561	0.998898	3.37093	0.359745	0.726019	0.495504	0.620244	0.99972	1.03464	-0.781598	1.41604	-0.551961	0.580975	0.999716
Coro6	16.247	1.19917	0.395043	3.03554	0.00240102	0.100768	37.4388	0.809445	0.276392	2.92861	0.00340482	0.0441602	53.3679	0.532635	0.242679	2.19482	0.0281768	0.305631	47.0838	0.118899	0.305249	0.389514	0.696896	0.998836	46.765	-1.15815	0.258098	-4.48726	7.21466e-06	0.00315006	18.814	-0.242765	0.336595	-0.721236	0.470764	0.999716
Coro7	24.1527	-0.200966	0.299151	-0.671786	0.50172	0.980411	39.1382	-0.884062	0.2829	-3.125	0.00177806	0.0268718	37.4492	-0.579989	0.261727	-2.21601	0.026691	0.295265	21.1184	-0.429559	0.335672	-1.2797	0.200651	0.959887	12.5712	0.276493	0.419415	0.659235	0.509745	0.99972	11.6061	-0.664382	0.419817	-1.58255	0.113523	0.999716
COX1	3661.15	0.743419	0.200929	3.69991	0.000215675	0.0172211	3699.23	0.299103	0.172648	1.73244	0.0831958	0.397588	5374.51	0.703466	0.17125	4.10782	3.99403e-05	0.00234773	2867.6	0.533124	0.183695	2.90223	0.00370519	0.191858	1739.06	0.186224	0.31269	0.595555	0.551472	0.99972	1493.01	0.41745	0.278364	1.49965	0.133704	0.999716
COX2	1338.51	0.759741	0.214797	3.53702	0.000404674	0.0280356	1527.79	0.42743	0.183973	2.32333	0.0201616	0.161948	2179.01	0.755714	0.188292	4.01352	5.9819e-05	0.00325612	1165.37	0.609432	0.206202	2.95551	0.00312152	0.172938	630.569	0.37906	0.300416	1.26179	0.207026	0.99972	595.217	0.39691	0.30355	1.30756	0.191022	0.999716
Cox4i1	68.5155	0.782584	0.222063	3.52416	0.000424831	0.0288829	73.4992	0.176997	0.166572	1.06258	0.287971	0.744167	95.4102	0.395621	0.176759	2.2382	0.0252081	0.284081	47.567	0.618089	0.224075	2.7584	0.00580855	0.261193	23.3218	-0.247537	0.300151	-0.824711	0.409536	0.99972	15.2166	0.344641	0.368136	0.936179	0.349181	0.999716
Cox6a1	156.815	0.679952	0.193593	3.51228	0.000444273	0.0297931	161.598	0.355457	0.156867	2.26598	0.0234529	0.179934	211.788	0.454771	0.151692	2.99799	0.00271763	0.064355	90.8433	0.392236	0.17576	2.23165	0.0256379	0.550739	42.8202	-0.096913	0.238043	-0.407124	0.683917	0.99972	27.7921	0.935964	0.29019	3.22535	0.00125818	0.660421
Cpe	503.348	0.510941	0.106281	4.80744	1.52877e-06	0.000334978	497.035	0.873198	0.112058	7.79238	6.57583e-15	1.02004e-12	609.353	0.562799	0.0893868	6.29623	3.0498e-10	7.97283e-08	256.871	0.291241	0.121664	2.39381	0.0166746	0.450482	82.8536	0.698569	0.189201	3.6922	0.000222319	0.0348248	114.572	0.340096	0.169235	2.00961	0.0444721	0.999716
Cpeb1	40.837	-0.650971	0.244538	-2.66204	0.00776681	0.201144	96.2434	-0.446698	0.184573	-2.42016	0.0155135	0.135621	99.8328	-0.552049	0.162973	-3.38736	0.000705684	0.0240489	50.1638	-0.31137	0.216981	-1.43501	0.151283	0.91795	16.5918	0.0514508	0.359653	0.143057	0.886245	0.99972	20.5471	-0.0399122	0.315492	-0.126508	0.89933	0.999716
Cpeb2	49.9326	0.268712	0.20332	1.32162	0.186295	0.812671	81.8805	0.527004	0.157952	3.33647	0.000848493	0.0149295	87.6441	0.0976728	0.190955	0.511495	0.609004	0.955967	41.187	0.122965	0.224555	0.547596	0.583969	0.998836	21.7543	-0.353969	0.338612	-1.04535	0.29586	0.99972	14.3086	0.00222126	0.407889	0.00544575	0.995655	0.999716
Cpeb3	156.647	0.256853	0.124237	2.06745	0.0386922	0.456729	159.22	-0.465012	0.13078	-3.55567	0.000377013	0.00763078	240.736	0.0801276	0.121725	0.658266	0.510367	0.938625	98.3057	-0.34472	0.187033	-1.8431	0.0653151	0.762238	80.672	0.0401555	0.177386	0.226374	0.820911	0.99972	64.0073	-0.144764	0.200083	-0.723517	0.469362	0.999716
Cpeb4	117.431	-0.286949	0.147189	-1.94953	0.0512327	0.525708	335.443	0.356745	0.112099	3.18242	0.00146052	0.0231369	318.732	0.125462	0.102803	1.2204	0.222311	0.777102	109.558	-0.0496109	0.17207	-0.288319	0.773103	0.998836	30.7864	-0.273397	0.289631	-0.943952	0.345194	0.99972	26.6985	0.15973	0.297445	0.537006	0.591263	0.999716
Cplx2	142.753	0.228882	0.258231	0.886349	0.37543	0.953316	232.01	-0.545891	0.145061	-3.76318	0.000167767	0.00395261	95.9873	-0.211099	0.248763	-0.848594	0.396107	0.904671	41.7534	-0.828985	0.282021	-2.93944	0.00328801	0.180271	14.7513	0.462185	0.38719	1.19369	0.2326	0.99972	35.4496	0.16579	0.263861	0.628325	0.529791	0.999716
Cpne4	14.248	-0.627526	0.467523	-1.34224	0.17952	0.806021	60.6835	-0.819696	0.211987	-3.86673	0.000110305	0.00274849	94.8329	-0.384907	0.198679	-1.93733	0.0527046	0.424426	28.5089	-0.333946	0.388112	-0.860438	0.389548	0.998836	4.36169	0.572041	0.668584	0.855601	0.392219	0.99972	3.08457	-1.75501	0.867816	-2.02233	0.0431423	0.999716
Cpne5	12.2216	-0.355378	0.427034	-0.8322	0.405296	0.960336	136.39	0.72997	0.175124	4.1683	3.06874e-05	0.000926834	112.649	0.333889	0.15371	2.1722	0.0298407	0.315359	32.8899	0.774815	0.241256	3.21159	0.00132001	0.100576	8.54548	0.968528	0.48008	2.01743	0.0436507	0.836333	25.8844	0.665349	0.306566	2.17033	0.029982	0.999716
Cpne6	50.4439	-1.02416	0.241951	-4.23292	2.3068e-05	0.00306122	251.942	-0.925243	0.135023	-6.85247	7.25844e-12	7.81895e-10	191.056	-0.645039	0.157615	-4.0925	4.26749e-05	0.0024864	89.4398	-0.3895	0.192945	-2.01871	0.0435178	0.671664	35.9621	0.0239716	0.255041	0.0939913	0.925116	0.99972	30.2735	-0.17691	0.266654	-0.663445	0.507045	0.999716
Cpne8	14.0698	-0.566087	0.408042	-1.38732	0.165343	0.78979	79.4289	0.964089	0.192479	5.00879	5.47733e-07	2.63912e-05	99.6637	-0.0806084	0.162842	-0.495009	0.620594	0.95776	38.064	-0.42834	0.256188	-1.67198	0.0945292	0.835793	22.8402	0.596743	0.315875	1.88917	0.0588689	0.912122	7.31956	-0.741914	0.528074	-1.40494	0.160038	0.999716
Crabp1	NA	NA	NA	NA	NA	NA	4.13893	2.11141	0.686334	3.07636	0.00209541	0.0304345	2.32052	3.12561	1.05321	2.96771	0.00300025	0.068992	NA	NA	NA	NA	NA	NA	NA	NA	NA	NA	NA	NA	NA	NA	NA	NA	NA	NA
Crebrf	39.898	-0.923694	0.268718	-3.43741	0.000587311	0.0370143	65.9637	-0.523572	0.202066	-2.59109	0.00956718	0.0956718	82.7631	-0.557666	0.181738	-3.06852	0.00215124	0.054034	29.8767	-0.51892	0.276779	-1.87485	0.060813	0.748023	29.5359	-0.400456	0.292602	-1.3686	0.171123	0.99972	25.3374	-0.24273	0.290274	-0.83621	0.403037	0.999716
Creg2	42.4621	1.10335	0.234067	4.71381	2.43129e-06	0.000487395	54.6151	-0.177465	0.225398	-0.787343	0.431081	0.854903	136.437	0.558828	0.146936	3.8032	0.000142842	0.00672325	50.8828	0.217078	0.221009	0.982214	0.325995	0.998836	10.8708	0.172767	0.43468	0.397457	0.69103	0.99972	14.4846	0.208227	0.373018	0.558223	0.576692	0.999716
Crh	NA	NA	NA	NA	NA	NA	NA	NA	NA	NA	NA	NA	1.2422	3.11834	1.43866	2.16753	0.0301942	0.317243	NA	NA	NA	NA	NA	NA	10.7803	2.31801	0.483215	4.79707	1.61005e-06	0.00109709	3.33776	1.62655	0.85952	1.8924	0.0584379	0.999716
Crhbp	2.58792	0.506822	0.793072	0.639062	0.522782	0.980411	6.65578	0.927096	0.566517	1.63648	0.101738	0.445268	10.6974	1.96832	0.46229	4.25776	2.06483e-05	0.00139537	7.32108	1.48583	0.62401	2.38109	0.0172614	0.461874	35.5456	0.961682	0.349187	2.75406	0.00588608	0.312908	124.396	1.01006	0.199139	5.07214	3.93373e-07	0.00129499
Crlf3	14.8413	-0.16165	0.390114	-0.414367	0.678605	0.998894	31.3598	-0.80695	0.278669	-2.89573	0.00378275	0.0478769	34.4395	0.110272	0.23818	0.462977	0.643381	0.96141	22.0353	0.35051	0.383293	0.914471	0.360469	0.998836	6.8021	-0.431879	0.563172	-0.766868	0.44316	0.99972	5.82354	-0.296488	0.587603	-0.504572	0.61386	0.999716
Crnkl1	7.73679	-0.0039675	0.489334	-0.00810795	0.993531	0.998894	8.90714	-1.79541	0.610107	-2.94278	0.00325275	0.0426911	15.1356	0.0903631	0.369216	0.244743	0.806655	0.984208	6.56211	0.212317	0.527812	0.402258	0.687494	0.998836	4.46286	1.11044	0.701398	1.58318	0.11338	0.99972	3.46848	-0.472846	0.817376	-0.578492	0.562932	0.999716
Crtac1	78.843	-0.478749	0.195937	-2.44338	0.0145506	0.285318	120.771	-0.143726	0.215162	-0.66799	0.50414	0.893698	163.804	0.173304	0.14914	1.16202	0.245226	0.800547	19.4213	-0.352217	0.323219	-1.08972	0.275838	0.998836	36.002	-1.39396	0.294602	-4.73166	2.22687e-06	0.00131947	13.7991	-0.0903082	0.388473	-0.23247	0.816173	0.999716
Cry1	10.5346	0.951521	0.410685	2.31691	0.0205087	0.338927	16.3909	0.797602	0.333036	2.39494	0.0166231	0.142055	16.3718	1.50475	0.345001	4.36158	1.29127e-05	0.000939744	4.88551	0.56394	0.601934	0.93688	0.34882	0.998836	7.16353	1.00536	0.513366	1.95837	0.0501868	0.884795	3.9387	0.709874	0.727916	0.975215	0.329454	0.999716
Cryab	1.15939	1.21342	1.33207	0.910928	0.362333	0.948513	1.38081	1.14262	1.17246	0.97455	0.329784	0.780669	6.20137	2.0288	0.588801	3.44564	0.000569699	0.020468	NA	NA	NA	NA	NA	NA	NA	NA	NA	NA	NA	NA	NA	NA	NA	NA	NA	NA
Cryzl1	53.6475	-0.671669	0.217457	-3.08874	0.00201005	0.0887056	68.7396	-0.629885	0.190897	-3.29961	0.000968207	0.0165698	90.4577	-0.322491	0.166331	-1.93885	0.05252	0.423313	32.2924	-0.38941	0.283891	-1.37169	0.17016	0.931963	22.3152	-0.25976	0.336535	-0.771868	0.440193	0.99972	24.6884	0.0513869	0.319847	0.160661	0.87236	0.999716
Csf1	0.431755	-0.570387	1.44741	-0.394075	0.693525	0.998894	4.56474	-3.50357	1.12096	-3.12549	0.00177508	0.0268601	3.02371	-1.78609	0.974223	-1.83335	0.0667508	0.472295	1.42144	-1.86774	1.23149	-1.51665	0.129354	0.891033	NA	NA	NA	NA	NA	NA	NA	NA	NA	NA	NA	NA
Csgalnact1	43.2372	-1.13753	0.299582	-3.79705	0.000146429	0.0129545	127.554	-0.471141	0.163621	-2.87947	0.00398347	0.0500603	78.851	-0.583985	0.182616	-3.19788	0.00138442	0.0395196	28.4165	-1.29065	0.315185	-4.0949	4.22344e-05	0.00778645	9.66316	0.0108359	0.452609	0.0239409	0.9809	0.99972	24.2513	-0.0974843	0.335026	-0.290975	0.77107	0.999716
Csmd3	300.804	-0.411097	0.191056	-2.15171	0.0314205	0.415791	628.06	-0.0553781	0.112747	-0.491173	0.623304	0.939924	607.784	-0.363937	0.116399	-3.12664	0.00176814	0.0470272	234.706	-0.263075	0.146042	-1.80137	0.0716446	0.782754	91.9485	0.170603	0.19115	0.892506	0.372122	0.99972	38.2255	-0.24452	0.255439	-0.957251	0.33844	0.999716
Csnk1a1	158.763	0.170683	0.169167	1.00896	0.312995	0.921843	205.426	0.468077	0.123497	3.79018	0.000150536	0.00363498	221.179	0.199056	0.135068	1.47375	0.140549	0.655806	99.4961	0.244768	0.165557	1.47845	0.139287	0.902119	43.6649	-0.205467	0.226419	-0.907463	0.364162	0.99972	50.835	0.00351247	0.232607	0.0151005	0.987952	0.999716
Csnk2a2	57.0544	0.380359	0.194584	1.95473	0.0506149	0.522337	89.7172	0.869479	0.163355	5.32265	1.02269e-07	5.71466e-06	95.2877	0.161373	0.155448	1.03812	0.299214	0.848771	28.7704	-0.252157	0.268354	-0.939642	0.347401	0.998836	13.298	-0.399033	0.413742	-0.964449	0.334821	0.99972	15.3641	-0.13216	0.377493	-0.350099	0.726264	0.999716
Cspg5	14.2294	0.338318	0.354965	0.953101	0.340539	0.940081	25.274	0.940239	0.306746	3.06521	0.00217519	0.0313115	37.9024	0.0127942	0.236372	0.0541273	0.956834	0.997506	12.3757	0.218007	0.426945	0.510621	0.609617	0.998836	10.9322	0.193621	0.420368	0.460599	0.645086	0.99972	8.43593	-0.486165	0.4987	-0.974864	0.329628	0.999716
Cspp1	138.073	-0.389742	0.151756	-2.56822	0.0102223	0.235488	190.444	-0.546733	0.126576	-4.3194	1.56456e-05	0.000521251	237.074	-0.19337	0.123632	-1.56407	0.117801	0.610369	90.3268	-0.318604	0.188792	-1.68759	0.0914901	0.833711	64.1418	-0.046384	0.197555	-0.23479	0.814371	0.99972	49.2537	-0.176049	0.215434	-0.817184	0.413823	0.999716
Csrnp1	3.5679	0.14861	0.739235	0.201033	0.840673	0.998894	21.6753	2.88075	0.342141	8.41976	3.77243e-17	6.96642e-15	14.289	1.70701	0.387323	4.40722	1.04708e-05	0.000803221	5.57384	0.968036	0.591083	1.63773	0.101477	0.846499	0.901028	0.0108625	1.41605	0.00767101	0.993879	0.99972	0.988681	1.14845	1.44375	0.795462	0.426345	0.999716
Csrnp2	18.5069	1.05473	0.304882	3.45946	0.000541256	0.0345743	27.7244	0.350473	0.291157	1.20372	0.228696	0.66968	30.0829	0.287128	0.267636	1.07283	0.283348	0.836437	11.7731	0.489189	0.414886	1.17909	0.238362	0.991814	5.13659	0.254971	0.591152	0.431312	0.666241	0.99972	4.64993	-0.102901	0.67005	-0.153572	0.877947	0.999716
Ctc1	27.5573	-0.350638	0.307885	-1.13886	0.254761	0.882236	32.1798	-0.812794	0.276315	-2.94155	0.00326575	0.0427857	40.6121	-0.618603	0.238221	-2.59676	0.00941068	0.15414	21.0851	-0.0846112	0.332544	-0.254436	0.799159	0.998836	7.42414	-0.42756	0.524797	-0.814716	0.415235	0.99972	9.21154	-0.244723	0.463468	-0.528025	0.597482	0.999716
Ctdsp2	32.3916	-0.234831	0.262145	-0.895805	0.370357	0.951267	32.8137	-0.864679	0.274997	-3.14433	0.0016647	0.0253563	38.9576	-0.47629	0.236093	-2.01738	0.0436558	0.386716	18.5286	-0.283721	0.346033	-0.819925	0.412259	0.998836	9.83209	0.479412	0.437834	1.09496	0.273533	0.99972	10.6484	0.0797066	0.437527	0.182175	0.855445	0.999716
Ctnnbip1	12.9061	-0.213593	0.411845	-0.518625	0.604022	0.998881	36.6096	1.23434	0.241583	5.10941	3.23168e-07	1.64901e-05	36.1758	0.644456	0.237825	2.70979	0.0067325	0.122829	17.1041	0.818557	0.332168	2.46428	0.0137287	0.418016	8.15958	0.558051	0.488357	1.14271	0.253159	0.99972	7.54032	0.897302	0.52975	1.69382	0.0902993	0.999716
Ctrl	14.8646	0.803195	0.371911	2.15964	0.0308006	0.410762	11.558	-0.591631	0.453029	-1.30594	0.191572	0.617039	14.7544	0.0268355	0.451456	0.0594423	0.9526	0.997506	16.5564	1.53577	0.360482	4.26032	2.04135e-05	0.00433515	4.57522	0.0114019	0.655148	0.0174036	0.986115	0.99972	3.23469	-0.468375	0.904552	-0.517797	0.6046	0.999716
Ctsb	34.4572	0.0927714	0.259239	0.357861	0.720447	0.998894	44.1574	0.410054	0.253664	1.61653	0.10598	0.454511	52.0367	0.670729	0.192984	3.47557	0.000509772	0.0187212	30.7105	0.285534	0.335124	0.852024	0.394201	0.998836	19.3095	0.562264	0.322921	1.74118	0.0816522	0.99972	18.5115	0.163853	0.338054	0.484694	0.627893	0.999716
Ctsf	29.2429	-0.311592	0.282564	-1.10273	0.270144	0.892507	26.9589	-1.02209	0.316259	-3.23181	0.0012301	0.0200692	51.5814	-0.125097	0.214691	-0.582687	0.560104	0.950398	26.6416	-0.132541	0.286815	-0.462112	0.644001	0.998836	16.9708	0.886087	0.333568	2.65639	0.00789824	0.375043	14.8344	-0.225042	0.392045	-0.57402	0.565954	0.999716
Ctsl	7.95218	0.461697	0.521404	0.885487	0.375894	0.953316	20.9542	1.02633	0.297286	3.45235	0.000555723	0.0105127	15.295	0.0794205	0.424147	0.187248	0.851467	0.990732	5.70019	-0.127217	0.612218	-0.207796	0.835388	0.998836	4.20442	-0.461565	0.687747	-0.671126	0.50214	0.99972	4.5661	-0.569344	0.652595	-0.87243	0.382974	0.999716
Cul7	17.203	-0.275506	0.348837	-0.789784	0.429654	0.96643	16.1013	-0.33568	0.364531	-0.920856	0.357126	0.804286	17.358	-1.456	0.398065	-3.65768	0.000254505	0.0108276	14.1404	-0.0839853	0.408193	-0.205749	0.836987	0.998836	7.35537	-0.428219	0.512388	-0.835733	0.403305	0.99972	10.0579	-0.131263	0.455814	-0.287975	0.773366	0.999716
Cul9	37.1812	-0.244338	0.241718	-1.01084	0.312093	0.921549	75.5626	-0.741486	0.201396	-3.68173	0.000231659	0.0050813	78.6645	-0.317691	0.183754	-1.72889	0.0838286	0.525793	33.5511	-0.372996	0.264745	-1.40889	0.158868	0.923472	12.857	-0.472207	0.404389	-1.16771	0.242925	0.99972	14.4242	-0.170313	0.377524	-0.451132	0.651894	0.999716
Cwh43	5.56467	-0.220796	0.627421	-0.351911	0.724905	0.998894	8.41535	-3.08863	0.90168	-3.42541	0.000613864	0.011336	13.9565	-0.394039	0.412686	-0.954814	0.339672	0.872589	12.7866	0.091463	0.41756	0.219042	0.826617	0.998836	NA	NA	NA	NA	NA	NA	2.12177	-0.327373	0.974128	-0.336067	0.73682	0.999716
Cx3cl1	149.762	1.48849	0.243751	6.10661	1.01768e-09	5.32702e-07	220.482	1.26958	0.137587	9.22749	2.77043e-20	6.63194e-18	187.94	0.981528	0.143482	6.8408	7.87525e-12	2.65196e-09	84.3916	0.7085	0.198579	3.56786	0.000359908	0.039209	21.0557	0.185425	0.36229	0.511813	0.608782	0.99972	29.3512	0.286967	0.287468	0.998257	0.318155	0.999716
Cxadr	194.015	0.277707	0.13387	2.07445	0.0380371	0.453449	306.442	0.630365	0.121328	5.19554	2.04125e-07	1.11179e-05	253.476	0.13836	0.111824	1.2373	0.215976	0.771292	112.324	0.200987	0.159285	1.26181	0.207016	0.966167	43.8633	-0.0128554	0.231847	-0.0554477	0.955782	0.99972	30.4085	0.133411	0.262959	0.507344	0.611913	0.999716
Cxxc4	13.4041	-0.0259885	0.402371	-0.0645884	0.948502	0.998894	7.98434	-1.59333	0.612014	-2.60342	0.00922992	0.0931156	27.0904	-1.96583	0.358566	-5.48249	4.19379e-08	6.71954e-06	16.1549	-0.196395	0.360897	-0.544184	0.586315	0.998836	8.43152	0.457352	0.52834	0.86564	0.386688	0.99972	8.98444	0.0738457	0.47488	0.155504	0.876424	0.999716
Cxxc5	22.0034	-0.00600012	0.324019	-0.0185178	0.985226	0.998894	30.116	1.28768	0.329806	3.90435	9.448e-05	0.00241684	49.3558	0.598419	0.210207	2.84681	0.00441601	0.0910463	14.1643	0.513645	0.399906	1.28441	0.198997	0.957852	2.7996	0.0374093	0.823902	0.045405	0.963784	0.99972	2.70757	0.3882	0.862017	0.450339	0.652466	0.999716
Cyfip1	41.1386	0.348611	0.25956	1.34308	0.179245	0.805747	39.2948	-0.780606	0.261404	-2.98621	0.00282459	0.0381621	61.064	-0.132968	0.200853	-0.662014	0.507962	0.938077	24.7608	-0.1829	0.286786	-0.637758	0.523631	0.998836	10.301	-0.0452372	0.438004	-0.103281	0.91774	0.99972	15.3912	0.408551	0.380914	1.07255	0.283471	0.999716
Cyld	31.5345	-0.779427	0.277839	-2.80532	0.00502664	0.153272	112.795	-0.581415	0.162218	-3.58417	0.000338151	0.00696784	72.3295	-0.253792	0.186704	-1.35933	0.174042	0.716701	40.8158	-0.430176	0.246783	-1.74313	0.0813108	0.807771	17.4686	0.0882674	0.348746	0.253099	0.800191	0.99972	18.4872	0.212342	0.342493	0.619989	0.535265	0.999716
Cyp11b1	4.35569	-0.317172	0.755449	-0.419846	0.674598	0.998894	17.8658	1.53472	0.392321	3.91191	9.15695e-05	0.0023517	38.7831	0.875183	0.238323	3.67226	0.000240413	0.0103612	1.06077	-0.385838	1.29832	-0.297183	0.766327	0.998836	NA	NA	NA	NA	NA	NA	NA	NA	NA	NA	NA	NA
Cyp4x1	16.9988	-0.995152	0.411862	-2.41623	0.0156824	0.297602	32.5753	-0.841785	0.276747	-3.04171	0.00235237	0.0331486	53.444	-0.648525	0.224235	-2.89216	0.003826	0.0823565	19.177	-0.201462	0.336091	-0.599425	0.548889	0.998836	10.2056	-0.186524	0.436021	-0.427786	0.668807	0.99972	11.7433	-0.123817	0.444879	-0.278315	0.78077	0.999716
CYTB	2741.55	0.749073	0.207281	3.6138	0.00030174	0.0222109	2692.92	0.328049	0.186257	1.76127	0.078193	0.384899	3824.96	0.687793	0.183466	3.7489	0.000177614	0.00800191	1979.97	0.483548	0.193382	2.50048	0.0124024	0.397135	1152.17	0.217332	0.329151	0.660281	0.509074	0.99972	1019.91	0.415127	0.304672	1.36254	0.173028	0.999716
Cyth1	23.0507	-0.711051	0.408911	-1.73889	0.082054	0.630084	43.6196	-1.13758	0.248406	-4.57952	4.66043e-06	0.000178236	42.3625	-0.4157	0.227087	-1.83058	0.067164	0.473214	17.6053	-1.0499	0.387744	-2.70773	0.0067746	0.282029	10.7426	-0.377585	0.451091	-0.837049	0.402565	0.99972	10.6489	-0.492584	0.440528	-1.11817	0.263495	0.999716
D130043K22Rik	54.0304	0.082802	0.205314	0.403295	0.686731	0.998894	35.7086	-1.00878	0.272272	-3.70503	0.00021137	0.00472173	61.6394	-0.242475	0.214542	-1.1302	0.258394	0.811732	27.6791	0.0804571	0.289908	0.277527	0.781376	0.998836	1.90265	0.176757	1.05834	0.167013	0.86736	0.99972	2.83817	-0.0461995	0.874266	-0.0528438	0.957856	0.999716
D430019H16Rik	4.94153	-0.0708432	0.644516	-0.109917	0.912475	0.998894	26.8214	-0.963712	0.318539	-3.02541	0.00248295	0.0346363	23.1568	-0.201998	0.302313	-0.668175	0.504022	0.936568	8.21974	-0.368245	0.490472	-0.750797	0.452775	0.998836	2.88787	0.805232	0.841804	0.956555	0.338792	0.99972	4.82052	-0.567989	0.706355	-0.804112	0.421332	0.999716
D630023F18Rik	10.0408	0.203523	0.421809	0.4825	0.629451	0.998894	17.3074	-1.85265	0.467911	-3.9594	7.51373e-05	0.00198219	20.6339	-0.560198	0.330881	-1.69305	0.0904467	0.543063	5.9407	-1.16242	0.645974	-1.79948	0.0719422	0.783117	3.96539	-0.802626	0.850424	-0.943794	0.345275	0.99972	2.39005	-0.0875699	0.922148	-0.094963	0.924344	0.999716
D630045J12Rik	166.082	0.222385	0.159052	1.39819	0.162056	0.783831	298.863	0.644148	0.179896	3.58068	0.000342706	0.00704673	318.259	0.130099	0.132308	0.983304	0.325458	0.86656	102.517	0.269749	0.186087	1.44959	0.147174	0.91795	23.6164	0.250702	0.286399	0.875359	0.381379	0.99972	33.1188	0.202951	0.270959	0.74901	0.453851	0.999716
D8Ertd82e	8.58738	0.906086	0.488231	1.85585	0.0634744	0.571002	122.189	1.44717	0.167066	8.66224	4.62591e-18	9.74961e-16	70.0956	1.33437	0.176469	7.5615	3.9844e-14	1.79914e-11	23.0887	1.18438	0.297398	3.98246	6.82049e-05	0.0108978	3.80363	1.05362	0.697813	1.50989	0.131072	0.99972	2.5913	0.552826	0.865297	0.638886	0.522897	0.999716
Daam1	44.1879	-0.696174	0.250068	-2.78394	0.00537033	0.160888	94.4847	-0.570306	0.166142	-3.43265	0.000597723	0.0111014	124.055	-0.171708	0.15692	-1.09424	0.273848	0.829827	53.9431	-0.386514	0.214771	-1.79965	0.0719152	0.783117	75.8419	-0.261054	0.210042	-1.24287	0.213916	0.99972	64.2644	-0.120168	0.199176	-0.603324	0.546293	0.999716
Dad1	19.534	0.129746	0.36978	0.350874	0.725683	0.998894	37.9875	0.722998	0.234327	3.08543	0.00203258	0.0296999	42.7996	0.547482	0.266193	2.05671	0.0397139	0.366994	21.285	0.713853	0.300126	2.37851	0.0173827	0.463335	8.86887	0.56387	0.495584	1.13779	0.255209	0.99972	7.89922	0.575215	0.544623	1.05617	0.29089	0.999716
Dag1	46.5304	0.116762	0.207243	0.563408	0.573157	0.992031	98.6292	0.363532	0.148805	2.443	0.0145657	0.129793	110.93	0.481974	0.143859	3.35033	0.000807153	0.0264193	57.6607	0.350713	0.189476	1.85096	0.0641756	0.760992	18.1171	-0.0337705	0.351563	-0.0960583	0.923474	0.99972	18.5915	0.0901076	0.356536	0.252731	0.800476	0.999716
Dapk1	73.3987	-0.312882	0.247995	-1.26165	0.207076	0.840063	111.631	-0.625054	0.154698	-4.04048	5.33423e-05	0.00148607	118.917	-0.259584	0.154582	-1.67927	0.0931002	0.548877	49.7875	-0.340883	0.212115	-1.60707	0.108039	0.858632	14.1265	-0.251767	0.373528	-0.674024	0.500296	0.99972	25.8128	-0.515778	0.284147	-1.81518	0.0694963	0.999716
Dbp	16.9507	-1.00556	0.448198	-2.24356	0.0248605	0.371389	50.4002	-0.963741	0.241022	-3.99855	6.37308e-05	0.00174048	55.1935	-1.0564	0.2569	-4.11211	3.92053e-05	0.00231825	26.2385	-1.07102	0.342326	-3.12866	0.00175606	0.115894	8.68451	-1.02775	0.596985	-1.72156	0.0851492	0.99972	7.65974	-0.373506	0.552421	-0.676126	0.498961	0.999716
Dcc	243.866	-0.513609	0.147244	-3.48815	0.000486377	0.0320465	83.8894	-0.0247238	0.189465	-0.130493	0.896177	0.980802	224.601	-0.33792	0.127122	-2.65824	0.00785504	0.137079	32.2533	-0.0801945	0.273595	-0.293113	0.769436	0.998836	86.4881	0.038338	0.198872	0.192777	0.847133	0.99972	79.3747	-0.221093	0.207336	-1.06635	0.286264	0.999716
Dclk1	435.313	0.77905	0.1254	6.21253	5.21394e-10	3.07036e-07	799.358	1.4144	0.0906446	15.6038	6.85458e-55	1.20828e-51	861.833	0.718386	0.0764768	9.39352	5.80252e-21	7.68563e-18	350.751	0.287672	0.100084	2.87431	0.00404906	0.203386	128.39	0.581387	0.162547	3.57672	0.000347929	0.048087	105.074	0.332209	0.164107	2.02435	0.0429344	0.999716
Ddhd1	18.6066	0.235348	0.34798	0.676326	0.498834	0.980411	36.2311	0.744281	0.248256	2.99804	0.00271723	0.0370775	24.8918	-0.209572	0.291169	-0.719761	0.471672	0.928777	12.5702	0.0942799	0.410014	0.229943	0.818136	0.998836	8.63041	0.0187289	0.48986	0.0382332	0.969502	0.99972	9.24171	-0.428281	0.466697	-0.917685	0.358784	0.999716
Ddhd2	71.2325	-0.765104	0.19292	-3.96592	7.3113e-05	0.0078728	79.7289	-0.768015	0.211564	-3.63019	0.000283216	0.00597557	110.815	-0.376915	0.15369	-2.45244	0.0141893	0.200364	40.6809	-0.836073	0.247748	-3.37469	0.000739001	0.0681221	28.0637	-0.595413	0.289564	-2.05624	0.0397592	0.824716	30.746	-0.273599	0.279506	-0.978868	0.327645	0.999716
Dennd2a	28.2811	-0.59977	0.313481	-1.91326	0.0557152	0.545401	49.3268	-0.872172	0.282646	-3.08574	0.00203045	0.0296912	82.7651	-0.610348	0.230351	-2.64965	0.00805757	0.138845	39.6102	-0.43066	0.324429	-1.32744	0.184363	0.944944	14.6481	-0.584084	0.428592	-1.3628	0.172946	0.99972	14.1716	-0.339979	0.417759	-0.813817	0.41575	0.999716
Dennd2c	4.06934	1.34503	0.697637	1.92798	0.053858	0.5367	3.22595	0.14989	0.774456	0.193542	0.846535	0.971451	11.449	3.23103	0.544525	5.93366	2.96251e-09	6.68854e-07	3.74391	0.71346	0.776318	0.91903	0.35808	0.998836	1.42086	0.0099007	1.27815	0.00774611	0.99382	0.99972	0.631098	-2.08023	1.74091	-1.19491	0.232123	0.999716
Dennd5b	212.962	0.0176401	0.115528	0.152691	0.878642	0.998894	224.24	0.637692	0.124382	5.12686	2.94611e-07	1.51928e-05	268.921	0.291852	0.143745	2.03034	0.0423218	0.379959	120.957	0.380857	0.155098	2.4556	0.0140651	0.423644	90.5497	0.127866	0.17115	0.7471	0.455003	0.99972	72.5643	0.159013	0.19932	0.797775	0.425001	0.999716
Dennd6a	45.2373	-0.0132569	0.21752	-0.0609455	0.951403	0.998894	49.8941	-0.663468	0.220908	-3.00336	0.00267014	0.0365635	59.5415	-0.488129	0.199832	-2.4427	0.014578	0.203969	27.0236	0.180145	0.27574	0.653316	0.513552	0.998836	12.3106	-0.287607	0.429442	-0.669722	0.503035	0.99972	10.1649	-0.333898	0.449693	-0.742502	0.457783	0.999716
Dennd6b	104.224	-0.020664	0.150322	-0.137465	0.890663	0.998894	138.932	-0.449072	0.139272	-3.22444	0.00126221	0.0204634	179.849	-0.111432	0.123914	-0.899273	0.368507	0.888902	88.8288	-0.407167	0.171828	-2.36962	0.0178064	0.463335	36.41	-0.12414	0.254445	-0.487885	0.625632	0.99972	35.0388	-0.0217024	0.250876	-0.0865066	0.931064	0.999716
Dgka	56.8057	-0.0655583	0.206725	-0.317129	0.751146	0.998894	102.928	-0.372018	0.152773	-2.43509	0.0148879	0.131816	172.689	0.588193	0.132548	4.43757	9.0978e-06	0.000725924	32.6616	0.155873	0.274295	0.568269	0.569853	0.998836	31.6828	0.702507	0.278931	2.51857	0.0117831	0.480779	20.1305	-0.174149	0.320942	-0.542618	0.587393	0.999716
Dgkb	108.42	-0.63089	0.214679	-2.93876	0.00329529	0.122237	588.866	0.598112	0.19416	3.0805	0.00206653	0.0301278	427.904	0.225815	0.105314	2.14421	0.0320158	0.32602	170.732	-0.145969	0.149715	-0.974977	0.329572	0.998836	28.1712	-0.0730914	0.288344	-0.253487	0.799892	0.99972	17.7762	0.0770746	0.379544	0.203071	0.839079	0.999716
Dgkd	45.8708	0.448894	0.211367	2.12377	0.0336895	0.431922	85.5268	0.602012	0.184712	3.25919	0.00111731	0.0185645	75.7609	0.110314	0.179637	0.614092	0.539154	0.944752	33.2941	-0.247436	0.30834	-0.802477	0.422277	0.998836	25.8844	-0.222712	0.284798	-0.781998	0.434216	0.99972	29.1393	-0.0175747	0.274465	-0.0640326	0.948944	0.999716
Dgke	59.5135	0.0186657	0.194906	0.0957677	0.923705	0.998894	82.0881	-0.720367	0.185976	-3.87344	0.000107308	0.00269173	101.192	-0.359989	0.157248	-2.28931	0.0220614	0.260438	47.8867	0.0953532	0.227068	0.419931	0.674536	0.998836	26.6573	0.434865	0.278138	1.56349	0.117938	0.99972	26.1483	-0.0910447	0.288089	-0.316029	0.75198	0.999716
Dgkg	100.904	-0.559324	0.237121	-2.35882	0.0183334	0.31724	155.744	-0.749937	0.154393	-4.85732	1.18985e-06	5.23155e-05	128.939	-0.2994	0.194041	-1.54297	0.122837	0.620884	78.0502	-0.573614	0.248958	-2.30406	0.0212194	0.499297	75.8215	0.0220632	0.186493	0.118306	0.905825	0.99972	104.955	-0.0467344	0.166595	-0.280527	0.779073	0.999716
Dgkh	166.573	0.185587	0.140151	1.32419	0.18544	0.811655	135.323	0.654787	0.212972	3.07451	0.00210847	0.0305554	200.435	-0.0349042	0.141045	-0.247469	0.804545	0.984171	64.6931	0.2492	0.205969	1.20989	0.22632	0.982651	28.6166	-0.928577	0.294457	-3.15352	0.00161313	0.138061	26.0421	-0.138348	0.288611	-0.479357	0.631685	0.999716
Dgki	141.557	-0.0486815	0.144823	-0.336145	0.736762	0.998894	336.454	0.678588	0.13506	5.02434	5.05156e-07	2.45488e-05	274.138	0.177089	0.0994543	1.7806	0.0749772	0.501603	86.3106	0.22378	0.234975	0.952357	0.340916	0.998836	47.9645	-0.345345	0.234861	-1.47042	0.141448	0.99972	38.2631	-0.125916	0.23984	-0.524999	0.599584	0.999716
Dgkz	180.326	-0.181436	0.128098	-1.41638	0.156664	0.776683	365.313	0.571736	0.107245	5.33112	9.7607e-08	5.50174e-06	360.024	0.0736694	0.101233	0.727725	0.466782	0.926149	178.791	0.204809	0.143297	1.42926	0.152929	0.918611	44.044	-0.816973	0.241622	-3.3812	0.00072169	0.0799609	23.9877	-0.229027	0.298592	-0.767023	0.443068	0.999716
Dhcr24	77.5977	0.347548	0.186535	1.86317	0.0624377	0.568247	58.4402	0.552839	0.209794	2.63516	0.00840988	0.0875296	109.324	0.603319	0.175271	3.44221	0.000576981	0.0206177	51.581	0.562324	0.250994	2.24039	0.0250656	0.546848	9.50008	0.988942	0.447505	2.2099	0.027112	0.726594	11.4961	0.189828	0.454551	0.417616	0.676228	0.999716
Dhdh	13.8601	-1.58518	0.540749	-2.93145	0.00337387	0.124174	20.9201	-1.69901	0.437745	-3.88128	0.000103908	0.00262339	25.3325	-1.4016	0.425462	-3.2943	0.000986662	0.0306047	13.95	-0.822634	0.502686	-1.63648	0.10174	0.847095	5.56248	-0.681	0.653927	-1.0414	0.297689	0.99972	3.8735	-0.172825	0.737874	-0.234221	0.814814	0.999716
Dhx38	7.97653	0.123791	0.511303	0.242108	0.808696	0.998894	16.4121	0.972672	0.326016	2.98351	0.00284959	0.0384506	15.6026	0.642313	0.345252	1.86042	0.0628261	0.460771	6.34719	-0.472453	0.583701	-0.809411	0.418279	0.998836	2.57743	-0.302435	0.88875	-0.340292	0.733636	0.99972	2.70665	-0.485652	0.858234	-0.565874	0.57148	0.999716
Dhx57	64.4434	-0.571946	0.212294	-2.69412	0.00705742	0.191078	95.4169	-0.67313	0.16355	-4.11574	3.85937e-05	0.00112194	103.385	-0.525962	0.1669	-3.15136	0.00162511	0.0443513	47.5942	0.0653133	0.22135	0.295068	0.767942	0.998836	33.1881	-0.0854452	0.267111	-0.319886	0.749055	0.99972	31.1155	-0.0737928	0.267442	-0.275921	0.782609	0.999716
Dip2b	121.945	0.229315	0.151054	1.5181	0.12899	0.727316	146.653	0.297258	0.136068	2.18463	0.0289162	0.208588	194.83	0.349236	0.112309	3.1096	0.00187341	0.0491285	71.2793	0.0437964	0.195042	0.224548	0.822331	0.998836	29.5347	-0.0268034	0.264053	-0.101507	0.919148	0.99972	32.1276	-0.116403	0.255173	-0.456172	0.648266	0.999716
Dip2c	142.631	0.650448	0.160511	4.05237	5.07017e-05	0.00579044	199.423	0.768835	0.122441	6.27921	3.40293e-10	2.9722e-08	191.401	0.51945	0.128848	4.03149	5.54248e-05	0.00305884	96.3791	0.70303	0.16557	4.24612	2.175e-05	0.00450494	47.9092	-0.163408	0.217367	-0.75176	0.452195	0.99972	51.4047	0.210091	0.223816	0.938679	0.347895	0.999716
Dkk3	133.899	0.184215	0.147286	1.25073	0.211032	0.84446	95.3952	0.509039	0.183716	2.77079	0.00559205	0.0638574	161.156	0.468151	0.128139	3.65346	0.00025873	0.0109371	59.7223	0.321746	0.274973	1.1701	0.24196	0.994698	5.25807	0.947228	0.594825	1.59245	0.111284	0.99972	7.2064	0.601546	0.538747	1.11657	0.26418	0.999716
Dleu2	33.8543	0.22281	0.27975	0.796461	0.425764	0.966277	56.9298	0.191834	0.201204	0.953429	0.340373	0.791581	62.1997	0.126571	0.185305	0.68304	0.494582	0.935157	26.681	1.08216	0.280621	3.85629	0.000115119	0.0165072	13.2142	0.685322	0.375327	1.82593	0.0678602	0.9534	21.5347	-0.0331368	0.311418	-0.106406	0.91526	0.999716
Dlg1	191.986	-0.150462	0.214489	-0.701491	0.482997	0.97684	515.413	1.04028	0.107604	9.66772	4.13492e-22	1.16197e-19	481.008	0.332173	0.109674	3.02872	0.00245594	0.0595784	116.77	0.285309	0.171436	1.66423	0.0960668	0.835793	54.9539	0.557528	0.20518	2.71726	0.00658249	0.337241	43.5181	0.21413	0.228518	0.937039	0.348739	0.999716
Dlg2	1483.42	0.0671157	0.116135	0.577911	0.563324	0.990775	2459.82	0.574303	0.0876764	6.55026	5.74374e-11	5.6248e-09	2280.81	0.117749	0.0758741	1.5519	0.120686	0.616922	893.542	0.0926966	0.103057	0.899466	0.368405	0.998836	364.682	-0.0406807	0.135075	-0.301172	0.763284	0.99972	413.584	-0.217167	0.13576	-1.59964	0.109678	0.999716
Dlg4	64.0371	0.404744	0.200349	2.02019	0.0433633	0.482899	120.121	0.699224	0.136311	5.12964	2.90301e-07	1.50891e-05	93.7444	-0.00384265	0.153225	-0.0250784	0.979992	0.9987	51.385	0.35227	0.24421	1.44249	0.149165	0.91795	17.4338	0.346548	0.355993	0.973469	0.33032	0.99972	18.5071	0.311393	0.332332	0.936994	0.348762	0.999716
Dlgap1	533.643	0.191296	0.0987938	1.93631	0.0528296	0.531511	1179.25	0.511345	0.122051	4.18959	2.79459e-05	0.000855731	1309.53	0.259829	0.093954	2.76549	0.00568379	0.108929	600.863	0.241589	0.148169	1.63049	0.102997	0.850594	218.174	-0.802047	0.163233	-4.91351	8.94621e-07	0.000761993	233.387	-0.294458	0.141703	-2.07799	0.0377101	0.999716
Dlgap2	223.478	0.644296	0.169156	3.80888	0.0001396	0.0126473	501.736	0.924054	0.137802	6.70565	2.00507e-11	2.068e-09	432.806	0.538826	0.144634	3.72546	0.00019496	0.00862979	145.994	0.356895	0.169697	2.10313	0.0354544	0.620585	111.668	-0.0724165	0.200025	-0.362038	0.717324	0.99972	111.726	-0.270971	0.167597	-1.6168	0.105922	0.999716
Dlgap4	134.726	0.695839	0.175242	3.97074	7.16507e-05	0.00775969	189.128	0.962098	0.134274	7.16519	7.76775e-13	9.59342e-11	206.659	0.458418	0.113174	4.05056	5.10952e-05	0.00286768	104.878	0.413246	0.191093	2.16254	0.0305766	0.58761	27.933	0.274561	0.274108	1.00165	0.316512	0.99972	21.8384	0.198531	0.326102	0.608802	0.542656	0.999716
Dlk2	62.5184	0.357816	0.195112	1.8339	0.0666685	0.58359	97.1029	0.666751	0.172396	3.86755	0.000109932	0.00274336	99.0823	0.202941	0.169741	1.19559	0.231857	0.787591	40.7566	0.202515	0.225749	0.897079	0.369677	0.998836	9.88269	-0.329689	0.483779	-0.681488	0.495563	0.99972	10.9451	-0.056976	0.434376	-0.131167	0.895643	0.999716
Dnah2	12.6863	-0.0149222	0.382459	-0.0390164	0.968877	0.998894	19.2787	-0.351513	0.349479	-1.00582	0.314502	0.765913	33.1447	0.363118	0.277238	1.30977	0.190273	0.737053	9.28891	0.0438421	0.481793	0.0909978	0.927494	0.998836	16.1158	1.76289	0.396277	4.44864	8.64172e-06	0.00356877	8.89706	0.879332	0.500383	1.75732	0.0788639	0.999716
Dnah5	8.75568	-0.126361	0.513556	-0.246051	0.805643	0.998894	15.0507	-0.26572	0.379923	-0.699405	0.484299	0.882654	34.6114	-1.26537	0.300104	-4.21643	2.48196e-05	0.00161149	11.1368	0.182923	0.419952	0.435581	0.663141	0.998836	4.36693	0.184883	0.676738	0.273198	0.784701	0.99972	3.45006	0.0955228	0.797766	0.119738	0.904691	0.999716
Dnajb11	12.6267	0.15025	0.408825	0.367516	0.713234	0.998894	17.197	0.308253	0.333468	0.924385	0.355286	0.802912	25.4207	0.896057	0.278293	3.21984	0.00128264	0.037148	11.5996	0.154149	0.40927	0.376644	0.706438	0.998836	3.49033	0.206582	0.739058	0.279521	0.779845	0.99972	6.96692	0.63526	0.541091	1.17404	0.24038	0.999716
Dnajb5	31.9217	0.345862	0.255377	1.35432	0.175634	0.801808	63.8351	1.22998	0.211348	5.81966	5.89672e-09	4.11286e-07	51.1584	0.323877	0.241532	1.34093	0.179945	0.723517	22.3882	0.0404968	0.313569	0.129148	0.897241	0.998836	4.89497	0.5723	0.651864	0.877944	0.379974	0.99972	6.04428	0.00735733	0.583288	0.0126136	0.989936	0.999716
Dnajc1	69.5581	0.489304	0.18033	2.71338	0.00666001	0.183675	137.59	1.38884	0.138998	9.99183	1.655e-23	5.09373e-21	132.943	0.676245	0.130261	5.19148	2.0863e-07	2.80072e-05	48.6697	0.376992	0.209582	1.79878	0.0720535	0.783117	17.7124	0.0717805	0.346322	0.207265	0.835803	0.99972	12.0687	0.148071	0.427688	0.346213	0.729183	0.999716
Dnm1	504.562	0.0325376	0.0940252	0.346052	0.729304	0.998894	644.709	-0.332063	0.0848014	-3.91577	9.01164e-05	0.00232053	806.089	-0.00753409	0.0865403	-0.0870587	0.930625	0.996938	328.067	-0.0757458	0.121199	-0.624973	0.531989	0.998836	155.616	-0.415222	0.158798	-2.61479	0.00892835	0.405585	180.997	-0.228579	0.132424	-1.72612	0.0843267	0.999716
Dnmt3a	101.927	0.0490551	0.196601	0.249516	0.802962	0.998894	243.484	0.839224	0.152534	5.50188	3.75771e-08	2.29848e-06	210.631	0.284138	0.146088	1.94498	0.051777	0.421255	63.2307	-0.0692452	0.222261	-0.31155	0.755383	0.998836	39.4411	0.101568	0.234569	0.433001	0.665014	0.99972	29.5238	-0.084182	0.269876	-0.311928	0.755095	0.999716
Dock3	390.928	0.252025	0.0941604	2.67655	0.00743849	0.196593	726.565	0.921301	0.0830961	11.0872	1.44787e-28	6.52887e-26	770.899	0.591168	0.110132	5.3678	7.9705e-08	1.21814e-05	340.105	0.48643	0.119803	4.06027	4.90168e-05	0.00877634	111.823	0.0167758	0.160713	0.104383	0.916865	0.99972	97.0505	-0.164162	0.164189	-0.99984	0.317388	0.999716
Dock4	118.01	0.34837	0.222803	1.56358	0.117916	0.710387	438.895	1.11353	0.124112	8.97201	2.9114e-19	6.48874e-17	293.554	0.675676	0.126442	5.34375	9.10412e-08	1.33986e-05	94.7353	0.473821	0.261604	1.81122	0.0701072	0.775397	95.5158	-0.680803	0.206563	-3.29587	0.000981184	0.1013	43.0052	0.208924	0.245705	0.850308	0.395154	0.999716
Dock9	121.437	0.231278	0.20641	1.12048	0.262509	0.889233	115.604	-0.701607	0.159459	-4.39992	1.08291e-05	0.000376301	150.684	-0.209509	0.146433	-1.43075	0.152503	0.678899	122.823	-0.289912	0.175214	-1.65462	0.0980016	0.840386	32.6325	-0.319664	0.266087	-1.20135	0.229614	0.99972	24.2885	-0.334295	0.304261	-1.09871	0.271894	0.999716
Dok5	48.002	0.322596	0.276043	1.16865	0.242546	0.870817	54.6015	1.42374	0.212973	6.6851	2.30766e-11	2.36749e-09	111.973	1.445	0.169555	8.52232	1.56387e-17	1.15077e-14	9.01608	0.796209	0.451422	1.76378	0.0777692	0.801865	9.76125	0.702834	0.468873	1.49899	0.133877	0.99972	4.98495	-0.105407	0.623615	-0.169025	0.865777	0.999716
Dopey2	145.901	0.324167	0.138746	2.33641	0.0194697	0.328751	150.766	0.208633	0.164281	1.26998	0.204093	0.636863	222.781	0.414159	0.115328	3.59113	0.000329248	0.0133228	77.4569	0.00201863	0.179493	0.0112463	0.991027	0.999487	27.9046	0.0648556	0.276748	0.234349	0.814714	0.99972	35.8506	0.0829505	0.260353	0.318608	0.750024	0.999716
Dot1l	103.717	1.27836	0.149942	8.52574	1.51838e-17	5.72245e-14	201.222	1.67972	0.133827	12.5515	3.90137e-36	2.7017e-33	190.398	1.30123	0.159352	8.16575	3.19456e-16	1.97341e-13	51.4061	0.718177	0.207855	3.45519	0.000549914	0.0545912	18.2066	0.203754	0.325284	0.626389	0.53106	0.99972	20.0212	0.39664	0.34514	1.14922	0.250467	0.999716
Dpf1	66.8899	-0.670415	0.198825	-3.37189	0.00074654	0.0444773	118.506	-0.679583	0.179548	-3.78496	0.000153731	0.00369374	101.308	-0.489625	0.177121	-2.76435	0.00570366	0.109172	55.4232	-0.669735	0.230453	-2.90617	0.00365886	0.191858	13.3123	-0.371357	0.41279	-0.899628	0.368318	0.99972	17.4353	-0.243144	0.362337	-0.671045	0.502192	0.999716
Dpp10	2130.43	-0.140693	0.148693	-0.946197	0.344048	0.940759	1144.01	-0.284039	0.132264	-2.14752	0.0317517	0.221462	1989.37	-0.381108	0.141786	-2.68792	0.00718986	0.129391	720.227	-0.398911	0.11093	-3.59606	0.000323077	0.0376672	80.4751	-0.651461	0.212615	-3.06403	0.00218375	0.167192	131.845	-0.656887	0.314376	-2.0895	0.0366631	0.999716
Dpy19l3	84.4756	0.518981	0.172098	3.01561	0.00256462	0.105566	143.219	0.824849	0.126262	6.53283	6.45404e-11	6.25719e-09	61.7496	0.518845	0.188302	2.7554	0.00586211	0.111346	28.4843	-0.204101	0.31262	-0.652875	0.513837	0.998836	6.52504	0.388072	0.562049	0.69046	0.489905	0.99972	8.61853	0.0315801	0.509039	0.0620387	0.950532	0.999716
Dscaml1	131.171	0.254675	0.249485	1.02081	0.307346	0.917857	247.662	0.490958	0.138536	3.54391	0.000394242	0.0079134	143.22	0.616158	0.167418	3.68036	0.000232909	0.0101257	184.234	0.277006	0.188311	1.471	0.141291	0.907517	50.6911	0.48418	0.240118	2.01642	0.0437559	0.836333	59.8905	-0.24277	0.194686	-1.24698	0.212404	0.999716
Dtx1	33.3255	-0.0361459	0.248246	-0.145605	0.884233	0.998894	53.3444	0.730163	0.205307	3.55645	0.000375906	0.00761633	62.8458	0.429385	0.182583	2.35172	0.0186866	0.234682	31.0922	-0.0256364	0.26212	-0.0978039	0.922088	0.998836	16.6883	-0.147722	0.352855	-0.418646	0.675475	0.99972	12.7441	-0.376309	0.41515	-0.90644	0.364703	0.999716
Dtx3	203.372	-0.445439	0.183825	-2.42317	0.0153858	0.294645	266.618	-0.588294	0.11802	-4.9847	6.20575e-07	2.94204e-05	304.147	-0.47709	0.109101	-4.3729	1.22604e-05	0.000903458	142.272	-0.437166	0.145091	-3.01306	0.00258632	0.154415	74.9888	0.0483832	0.186544	0.259366	0.795353	0.99972	72.6489	-0.111647	0.193441	-0.577163	0.56383	0.999716
Dusp1	8.10491	1.58375	0.590922	2.68014	0.00735918	0.195093	6.35959	1.22361	0.527373	2.3202	0.0203301	0.162758	15.1607	1.00694	0.395549	2.54568	0.0109065	0.169687	5.86608	2.11987	0.574783	3.68812	0.000225913	0.0276653	1.1378	0.64337	1.27793	0.503448	0.61465	0.99972	1.19502	0.522248	1.30683	0.399631	0.689428	0.999716
Dusp14	15.826	0.726591	0.363942	1.99645	0.0458854	0.494824	19.9173	0.127073	0.366864	0.346376	0.72906	0.96223	26.6581	0.901416	0.268266	3.36015	0.000778997	0.0256669	7.71209	0.619908	0.508054	1.22016	0.222404	0.980256	3.14649	0.0812807	0.773736	0.10505	0.916336	0.99972	2.13136	0.183271	0.988726	0.185361	0.852946	0.999716
Dusp15	16.8009	-0.614058	0.38167	-1.60887	0.107644	0.690182	21.7012	-1.6074	0.407762	-3.942	8.08042e-05	0.00211158	22.7734	-1.05464	0.333724	-3.1602	0.0015766	0.0433848	7.65085	0.01377	0.498653	0.0276143	0.97797	0.998836	5.00623	0.278666	0.665745	0.418578	0.675525	0.99972	6.47358	-0.326042	0.554456	-0.58804	0.556505	0.999716
Dusp2	1.10187	1.46711	1.14336	1.28316	0.199438	0.830245	5.92605	3.02808	0.613377	4.93673	7.94417e-07	3.64277e-05	4.51708	2.09611	0.66128	3.16979	0.00152551	0.0425358	1.37125	2.85629	1.33797	2.1348	0.0327773	0.599693	NA	NA	NA	NA	NA	NA	NA	NA	NA	NA	NA	NA
Dusp6	12.2049	0.870786	0.405042	2.14986	0.031566	0.416839	16.5436	1.45788	0.366936	3.97313	7.09357e-05	0.00189455	25.3354	1.07894	0.314331	3.43249	0.000598067	0.0211273	12.1705	0.895702	0.449559	1.9924	0.0463272	0.684014	NA	NA	NA	NA	NA	NA	1.23897	0.128677	1.30391	0.0986858	0.921388	0.999716
Dym	37.3668	0.323348	0.270601	1.19493	0.232116	0.8642	57.171	0.468301	0.224859	2.08265	0.0372836	0.246062	75.7671	0.581498	0.170362	3.4133	0.000641803	0.0222149	22.7729	-0.0510426	0.3023	-0.168847	0.865917	0.998836	10.9088	-0.0222832	0.41946	-0.0531236	0.957633	0.99972	12.4535	-0.438651	0.431331	-1.01697	0.309167	0.999716
Dync1i1	133.938	-0.260705	0.173786	-1.50015	0.133576	0.735993	97.8881	-1.27998	0.186908	-6.84817	7.48006e-12	8.01317e-10	116.298	-0.647995	0.154647	-4.19015	2.78774e-05	0.00176955	113.418	-0.207004	0.175071	-1.1824	0.237047	0.991064	32.0184	-0.178053	0.284122	-0.626676	0.530872	0.99972	43.27	0.11507	0.243485	0.472594	0.636503	0.999716
Dync1i2	273.596	-0.345053	0.108774	-3.1722	0.0015129	0.0725421	374.882	-0.302937	0.0976695	-3.10166	0.00192441	0.0284843	409.755	-0.335314	0.099123	-3.38281	0.000717492	0.0242023	173.114	-0.324872	0.128151	-2.53508	0.0112422	0.37722	110.859	-0.093167	0.154504	-0.603005	0.546505	0.99972	101.011	-0.313211	0.169842	-1.84413	0.0651644	0.999716
Dynll1	58.0835	0.521026	0.272515	1.91191	0.0558875	0.54652	70.37	0.565852	0.193797	2.91982	0.00350232	0.045093	88.802	0.640494	0.178736	3.58346	0.000339072	0.0135003	42.3752	0.402779	0.248434	1.62127	0.10496	0.851964	6.3443	-0.214546	0.589594	-0.363888	0.715941	0.99972	9.99432	0.396008	0.448633	0.882701	0.377398	0.999716
Dynll2	27.5988	0.690725	0.28797	2.3986	0.0164579	0.30585	47.6497	0.784449	0.237111	3.30836	0.000938451	0.0161744	62.8012	0.650592	0.230402	2.82373	0.00474686	0.0956498	21.0236	0.75341	0.334802	2.25032	0.0244288	0.539265	21.3009	0.651875	0.370905	1.75752	0.0788284	0.988015	17.6446	0.505834	0.378108	1.3378	0.18096	0.999716
Dzip1	123.499	-0.115053	0.184521	-0.623522	0.532941	0.980411	115.173	-0.554937	0.1868	-2.97075	0.00297076	0.0397537	114.978	-0.552205	0.159982	-3.45167	0.000557138	0.0202362	94.169	-0.631013	0.188641	-3.34505	0.000822669	0.0726417	58.5007	-0.401496	0.212288	-1.89128	0.058587	0.912122	64.9811	-0.413733	0.1888	-2.19138	0.028424	0.999716
E130304I02Rik	3.41615	-0.360125	0.767658	-0.469122	0.638983	0.998894	9.11404	1.36096	0.454084	2.99716	0.00272507	0.0371583	5.46881	-0.440291	0.654504	-0.67271	0.501132	0.936275	2.12245	-0.0362178	0.980986	-0.0369198	0.970549	0.998836	0.386008	-1.5039	2.12916	-0.706335	0.47998	0.99972	NA	NA	NA	NA	NA	NA
E230016M11Rik	11.9705	0.519217	0.412023	1.26016	0.20761	0.840099	16.8237	2.40418	0.353796	6.79539	1.08017e-11	1.13829e-09	22.1595	1.06898	0.287447	3.71887	0.000200115	0.00879621	3.45691	0.958075	0.769062	1.24577	0.212848	0.970412	6.68352	0.460157	0.536983	0.856931	0.391483	0.99972	5.99349	0.160123	0.593872	0.269625	0.787448	0.999716
Ecel1	4.66829	2.35259	0.646212	3.64059	0.000272013	0.0206686	2.21388	1.19203	0.888376	1.34181	0.179657	0.600521	2.09012	0.758205	0.90332	0.839353	0.401271	0.904681	NA	NA	NA	NA	NA	NA	5.1525	2.3417	0.701259	3.33928	0.000839945	0.0901321	8.97237	2.68075	0.601561	4.45633	8.33759e-06	0.0175001
Eci2	1.73031	0.184185	1.00056	0.184082	0.853949	0.998894	3.33138	2.02477	0.739295	2.73879	0.00616666	0.0690367	9.793	2.1293	0.513209	4.14898	3.33953e-05	0.00204712	1.71241	1.27466	1.25441	1.01614	0.309562	0.998836	5.24933	-0.0738462	0.629192	-0.117367	0.906569	0.99972	6.00378	0.772316	0.649341	1.18938	0.234288	0.999716
Eda	11.4465	-0.228733	0.480562	-0.47597	0.634096	0.998894	31.6536	-1.36596	0.340829	-4.00776	6.12962e-05	0.00168484	28.6014	-0.52402	0.296598	-1.76677	0.077267	0.508096	11.7888	-0.521833	0.43465	-1.20058	0.229913	0.984997	6.88262	0.55379	0.570458	0.970782	0.331657	0.99972	3.2465	-0.273387	0.797161	-0.34295	0.731636	0.999716
Eef1a2	95.351	0.82282	0.21684	3.7946	0.000147884	0.013022	116.044	0.346757	0.215971	1.60557	0.108368	0.459591	156.024	0.536958	0.175337	3.06244	0.0021954	0.0548658	63.981	0.413367	0.213505	1.9361	0.0528556	0.715107	33.6812	0.15448	0.26697	0.578643	0.56283	0.99972	31.0818	0.656551	0.271877	2.41488	0.0157404	0.999716
Eef2	37.68	0.428843	0.316583	1.3546	0.175545	0.801808	55.8518	0.736904	0.202725	3.635	0.000277982	0.00589419	80.9996	0.625112	0.19122	3.26908	0.00107898	0.0327102	34.0074	0.572602	0.243748	2.34916	0.018816	0.473988	13.8903	0.750677	0.419195	1.79076	0.0733318	0.974008	15.7783	0.236359	0.363446	0.650327	0.515481	0.999716
Eef2k	36.1414	-0.317809	0.254122	-1.25062	0.211073	0.84446	22.5061	-2.58872	0.475619	-5.44283	5.244e-08	3.09061e-06	34.3841	-0.946162	0.262798	-3.60034	0.000317804	0.0129388	7.55643	-1.0629	0.579834	-1.83311	0.0667866	0.767696	3.75053	-0.232643	0.779317	-0.298522	0.765305	0.99972	4.75148	0.238053	0.651676	0.365294	0.714892	0.999716
Efcab14	21.964	0.113442	0.304906	0.372057	0.709851	0.998894	65.7786	1.04706	0.181352	5.77361	7.75909e-09	5.33506e-07	54.3985	0.367841	0.205004	1.79431	0.0727643	0.49458	16.5168	-0.518958	0.353264	-1.46904	0.141823	0.908155	9.64283	0.214558	0.451878	0.474815	0.634919	0.99972	9.40794	0.364813	0.479711	0.760486	0.446964	0.999716
Efcab2	21.0376	-0.844126	0.363944	-2.31938	0.0203743	0.338267	22.5553	-1.24289	0.364714	-3.40785	0.00065478	0.0119888	30.3525	-0.618404	0.269058	-2.29841	0.0215387	0.256861	18.8908	0.050356	0.354841	0.141912	0.88715	0.998836	7.42833	-0.835981	0.558455	-1.49695	0.134406	0.99972	8.49911	-0.280107	0.489975	-0.571677	0.567541	0.999716
Efcab3	69.8538	2.29551	0.316445	7.25407	4.04427e-13	4.48296e-10	7.04254	0.192503	0.546165	0.352463	0.724491	0.96223	7.12467	0.105519	0.517419	0.203934	0.838405	0.989437	3.8242	0.999866	0.699388	1.42963	0.152823	0.918611	1.19772	-0.734388	1.26645	-0.579881	0.561995	0.99972	0.923782	-0.218259	1.44397	-0.151152	0.879856	0.999716
Efemp2	30.3912	-0.428052	0.264766	-1.61672	0.10594	0.685715	18.0606	-1.72505	0.4317	-3.99594	6.44385e-05	0.0017526	44.561	-0.487596	0.234093	-2.08292	0.0372584	0.354356	18.8167	-1.11243	0.417085	-2.66716	0.00764964	0.301632	18.3748	0.0887909	0.333097	0.266562	0.789807	0.99972	15.4096	0.215006	0.375752	0.572202	0.567185	0.999716
Efhd2	116.142	1.03471	0.231737	4.46504	8.00533e-06	0.00128934	36.2824	0.918527	0.289297	3.17503	0.00149822	0.0235037	73.6475	0.728573	0.178056	4.09182	4.28e-05	0.0024864	22.8328	0.853738	0.295378	2.89032	0.00384846	0.196846	10.8309	0.278605	0.438699	0.635071	0.525382	0.99972	7.81361	0.957024	0.523415	1.82842	0.0674862	0.999716
Efna2	7.08992	-0.386603	0.567926	-0.680728	0.496044	0.980411	10.4964	-1.78396	0.589076	-3.02841	0.00245846	0.034344	15.4634	0.267756	0.349627	0.765832	0.443776	0.920198	3.41547	-2.4952	1.07951	-2.31141	0.0208104	0.494841	2.30578	0.0221816	0.913112	0.0242923	0.980619	0.99972	2.90004	-0.0732394	0.81449	-0.0899205	0.92835	0.999716
Efna3	26.1481	0.491572	0.368816	1.33284	0.182585	0.807331	39.211	-0.288065	0.271832	-1.05972	0.289273	0.744984	63.1349	0.608322	0.175013	3.47587	0.000509194	0.0187212	24.0041	-0.246112	0.315946	-0.778968	0.435998	0.998836	8.13029	0.70527	0.47414	1.48747	0.13689	0.99972	8.82793	0.924188	0.481545	1.91921	0.0549571	0.999716
Egr1	36.6867	0.56179	0.281077	1.9987	0.0456405	0.49329	40.4953	1.45489	0.288664	5.04008	4.65343e-07	2.2901e-05	83.0113	0.836819	0.196919	4.24955	2.14199e-05	0.00142809	16.9523	0.102236	0.435814	0.234586	0.81453	0.998836	1.59368	0.565645	1.09406	0.517013	0.605147	0.99972	1.92166	0.763322	1.01875	0.749277	0.45369	0.999716
Egr2	2.77705	1.56209	0.932494	1.67517	0.0939006	0.658528	20.265	3.12722	0.385186	8.11873	4.71071e-16	8.08324e-14	15.7623	2.9051	0.389951	7.44991	9.34045e-14	3.94843e-11	1.11218	0.696796	1.19213	0.584496	0.558886	0.998836	NA	NA	NA	NA	NA	NA	0.619827	1.62215	1.77471	0.914035	0.360699	0.999716
Egr3	40.1844	2.61809	0.318051	8.23166	1.84636e-16	4.3491e-13	78.2085	2.27511	0.188814	12.0495	1.95148e-33	1.18247e-30	63.8762	1.7457	0.19473	8.96471	3.11111e-19	2.80962e-16	19.8731	1.90143	0.342216	5.55623	2.75671e-08	2.10224e-05	1.37336	1.62945	1.16603	1.39744	0.162281	0.99972	2.13837	1.34584	1.02129	1.31778	0.187578	0.999716
Egr4	23.7507	2.6806	0.323535	8.28536	1.17753e-16	3.16991e-13	47.484	2.79483	0.228997	12.2046	2.93617e-34	1.89774e-31	54.0328	1.79265	0.283204	6.3299	2.45318e-10	6.58647e-08	16.3949	3.01352	0.487227	6.18505	6.20844e-10	6.50994e-07	1.31386	0.833631	1.166	0.714951	0.47464	0.99972	0.523329	1.61349	1.84612	0.87399	0.382124	0.999716
Ehd3	13.134	0.651772	0.399223	1.6326	0.102553	0.678661	32.3007	0.79651	0.26907	2.96023	0.00307409	0.0407866	37.1428	1.02201	0.239358	4.2698	1.95649e-05	0.00134548	17.3663	0.668327	0.343732	1.94433	0.051856	0.707883	7.17595	1.68854	0.560664	3.01168	0.00259806	0.187336	9.70747	0.808465	0.489348	1.65213	0.0985087	0.999716
Eif4e	38.3966	0.286841	0.246386	1.1642	0.244345	0.873069	69.1016	0.907879	0.174355	5.20706	1.91856e-07	1.04791e-05	68.1621	0.50087	0.172877	2.89726	0.00376442	0.0812068	29.1279	0.299068	0.276275	1.0825	0.279031	0.998836	14.411	-0.34002	0.418609	-0.812262	0.416642	0.99972	11.6149	-0.0813373	0.434887	-0.187031	0.851636	0.999716
Eif4g2	43.4835	0.15497	0.235035	0.659349	0.509672	0.980411	76.5661	0.584599	0.164517	3.55344	0.000380232	0.0076719	75.5183	0.306455	0.204741	1.49679	0.134448	0.644286	38.7727	0.271724	0.228846	1.18737	0.235082	0.989691	16.171	-0.333117	0.362844	-0.918072	0.358581	0.99972	23.6448	-0.0578756	0.309629	-0.186919	0.851724	0.999716
Elfn1	3.68891	-0.499115	0.747051	-0.668114	0.504061	0.980411	11.0019	0.348843	0.421304	0.828007	0.407666	0.837843	13.2974	0.422915	0.409699	1.03226	0.301951	0.850794	20.9802	-0.140481	0.409189	-0.343315	0.731361	0.998836	24.8886	1.27069	0.325853	3.89959	9.63568e-05	0.0195993	210.636	0.293961	0.162018	1.81437	0.069621	0.999716
Elfn2	98.8791	-0.0790085	0.199038	-0.396952	0.691403	0.998894	139.619	-0.748314	0.169366	-4.41833	9.94645e-06	0.000350021	163.922	-0.224849	0.145479	-1.54558	0.122207	0.619892	90.6041	0.0348843	0.197218	0.176881	0.859602	0.998836	34.5047	0.716767	0.251445	2.85059	0.00436384	0.261765	37.913	0.33283	0.24622	1.35176	0.176452	0.999716
Elk3	2.89021	0.182951	0.788307	0.232081	0.816475	0.998894	8.51586	2.23036	0.521628	4.27576	1.90489e-05	0.000621815	5.50725	1.2112	0.582647	2.07879	0.0376363	0.356696	1.88163	0.525469	1.02192	0.514198	0.607114	0.998836	3.14442	-0.350681	0.819245	-0.428054	0.668612	0.99972	2.32099	0.245739	0.93192	0.263691	0.792018	0.999716
Elmo1	23.2995	0.580083	0.323636	1.79239	0.07307	0.606845	255.722	3.58744	0.190102	18.8711	1.97105e-79	9.55467e-76	167.392	2.13173	0.147834	14.4197	3.88781e-47	1.93108e-43	51.5014	1.82887	0.20995	8.71094	3.01371e-18	1.68537e-14	13.289	0.142384	0.401749	0.35441	0.723031	0.99972	14.6756	-0.123585	0.396824	-0.311436	0.755469	0.999716
Elmo2	31.8424	0.0772128	0.255148	0.30262	0.762179	0.998894	111.753	0.697625	0.145275	4.80209	1.57019e-06	6.78085e-05	120.281	0.388922	0.13959	2.78617	0.00533345	0.104454	36.7253	-0.0288223	0.239247	-0.120471	0.90411	0.998836	15.0093	0.441907	0.352084	1.25512	0.209436	0.99972	15.9833	0.271837	0.353974	0.767958	0.442512	0.999716
Elmod1	244.597	-0.00747699	0.123846	-0.0603732	0.951858	0.998894	301.741	-0.593343	0.127791	-4.64308	3.43257e-06	0.0001378	292.795	-0.182268	0.104349	-1.74672	0.0806856	0.517631	201.735	-0.588333	0.132037	-4.45584	8.35671e-06	0.00219063	36.1448	-0.619157	0.249579	-2.48081	0.0131085	0.512297	29.7696	0.0372755	0.293676	0.126928	0.898998	0.999716
Elp3	33.5466	-0.253934	0.249348	-1.01839	0.308491	0.918648	68.7636	-0.446872	0.207477	-2.15384	0.0312528	0.219081	90.7267	-0.608897	0.175786	-3.46385	0.000532513	0.0194128	27.3872	0.126302	0.278382	0.453701	0.650044	0.998836	12.7663	-0.678725	0.407291	-1.66644	0.0956265	0.99972	12.367	-0.243409	0.396237	-0.614303	0.539015	0.999716
Emc3	46.0217	0.0177219	0.234676	0.0755163	0.939804	0.998894	49.4084	0.384482	0.209393	1.83618	0.0663316	0.351893	55.9487	0.589233	0.185932	3.16909	0.00152919	0.0425518	22.9633	0.363724	0.298127	1.22003	0.222454	0.980256	9.1987	0.0376308	0.51446	0.0731463	0.94169	0.99972	7.45341	0.0104757	0.515777	0.0203105	0.983796	0.999716
Emid1	75.2914	-1.2322	0.234781	-5.2483	1.53507e-07	4.82114e-05	51.2412	-1.24396	0.320721	-3.87863	0.000105045	0.00264607	105.386	-1.24128	0.17494	-7.0955	1.28883e-12	4.65573e-10	12.7911	-1.49025	0.468678	-3.17969	0.00147435	0.106905	2.22831	-1.62063	1.1631	-1.39337	0.163508	0.99972	2.57769	-0.278149	0.866751	-0.320909	0.748279	0.999716
Eml1	35.458	-0.36412	0.293016	-1.24266	0.213993	0.846628	54.6662	-0.959147	0.228951	-4.18931	2.79801e-05	0.000855731	81.0301	-0.442177	0.19099	-2.31518	0.0206028	0.250132	35.1865	-0.334682	0.245126	-1.36534	0.172145	0.934008	6.99179	-0.463061	0.538401	-0.860068	0.389752	0.99972	10.5794	-0.611637	0.483936	-1.26388	0.206273	0.999716
Eml2	47.0987	-0.49039	0.248735	-1.97153	0.0486631	0.509449	42.4228	-0.775372	0.263798	-2.93927	0.0032899	0.0430439	71.546	-0.506787	0.182857	-2.77149	0.00558008	0.108056	48.1496	-0.463786	0.220461	-2.10371	0.0354039	0.620585	35.8448	-0.320714	0.25358	-1.26475	0.205962	0.99972	26.6988	-0.105563	0.29045	-0.363446	0.716272	0.999716
Eml4	59.3903	-0.103317	0.199801	-0.517098	0.605088	0.998894	118.641	0.588166	0.177866	3.30679	0.000943723	0.016208	118.522	0.247891	0.143081	1.73252	0.0831811	0.524315	54.2829	0.367368	0.202375	1.81529	0.0694797	0.774012	26.1587	-0.114286	0.289968	-0.394132	0.693484	0.99972	23.7207	-0.156083	0.319955	-0.487829	0.625671	0.999716
Eml5	125.921	0.495934	0.191793	2.58578	0.00971594	0.228573	274.323	1.08959	0.116071	9.3873	6.15589e-21	1.55017e-18	175.332	0.529961	0.12252	4.32552	1.52173e-05	0.00109147	108.14	0.516702	0.186041	2.77735	0.00548033	0.24917	40.7253	0.103181	0.235877	0.437438	0.661794	0.99972	30.1038	0.156356	0.286644	0.545472	0.585429	0.999716
Eml6	45.2169	0.20784	0.214628	0.968373	0.332858	0.934601	77.8492	-0.689681	0.217851	-3.16584	0.00154637	0.0240963	72.9482	-0.298484	0.178417	-1.67295	0.0943369	0.551326	53.6813	-0.22063	0.252272	-0.87457	0.381808	0.998836	35.9073	-0.130578	0.255396	-0.511276	0.609158	0.99972	29.3339	0.141073	0.299532	0.470978	0.637656	0.999716
Enc1	125.607	0.852293	0.22159	3.84627	0.000119932	0.0115181	329.146	0.742478	0.150322	4.93927	7.84175e-07	3.62028e-05	206.332	0.584623	0.207503	2.81742	0.00484117	0.0970579	107.923	0.296338	0.22179	1.33612	0.18151	0.9431	5.53101	-0.188021	0.620302	-0.303112	0.761804	0.99972	8.63357	0.480171	0.480278	0.999777	0.317418	0.999716
Enkur	22.5227	-0.672986	0.334853	-2.00979	0.0444532	0.487886	42.6467	-0.979297	0.288197	-3.39801	0.000678786	0.0123352	55.883	-0.431761	0.265805	-1.62435	0.1043	0.578168	15.4271	-0.894971	0.408001	-2.19355	0.0282679	0.573979	1.58994	-0.868678	1.19381	-0.72765	0.466828	0.99972	1.23918	-0.735939	1.28492	-0.572752	0.566812	0.999716
Eno1	30.0666	1.09104	0.273203	3.9935	6.51042e-05	0.00721661	26.6882	-0.171599	0.28886	-0.594056	0.552474	0.914771	40.409	0.142742	0.234003	0.609998	0.541863	0.945953	12.2179	-0.284401	0.425453	-0.668466	0.503836	0.998836	8.62998	0.431059	0.474826	0.907827	0.36397	0.99972	7.18695	0.221753	0.519187	0.427116	0.669295	0.999716
Eno2	416.933	0.188559	0.13407	1.40642	0.159601	0.781473	482.617	0.477837	0.114708	4.1657	3.10398e-05	0.00093602	625.687	0.369247	0.104759	3.52473	0.000423922	0.0161971	303.036	0.20833	0.138487	1.50434	0.132495	0.893371	149.482	0.277532	0.157653	1.76041	0.078339	0.988015	136.3	0.0780979	0.170154	0.458983	0.646247	0.999716
Enox1	62.5516	0.378347	0.180142	2.10026	0.0357056	0.441449	330.461	0.989415	0.116454	8.49617	1.95941e-17	3.83768e-15	340.661	0.752516	0.121228	6.20743	5.38576e-10	1.32104e-07	111.62	0.504523	0.1427	3.53555	0.000406921	0.0432084	60.7704	-0.200955	0.241642	-0.831623	0.405622	0.99972	48.6026	0.218244	0.218751	0.997679	0.318435	0.999716
Enpp2	8.0289	-0.414647	0.505496	-0.820277	0.412058	0.963301	138.234	-1.91661	0.201829	-9.49621	2.17674e-21	5.78178e-19	17.3658	-0.894071	0.380489	-2.3498	0.0187836	0.235453	8.62293	-0.752578	0.539731	-1.39436	0.16321	0.923472	9.86584	0.593426	0.457999	1.29569	0.195081	0.99972	6.04076	-1.00891	0.606686	-1.66298	0.0963163	0.999716
Entpd6	54.8921	-0.167864	0.251108	-0.668492	0.50382	0.980411	59.7483	-0.71585	0.214475	-3.33769	0.000844792	0.0148779	65.046	-0.259197	0.184232	-1.40691	0.159454	0.695661	47.9445	-0.256342	0.212408	-1.20684	0.227494	0.98316	16.2143	0.217099	0.366896	0.591718	0.554039	0.99972	17.3297	-0.0498351	0.339504	-0.146788	0.883299	0.999716
Eogt	21.7796	-0.156069	0.325318	-0.479743	0.63141	0.998894	25.7622	-0.951722	0.310582	-3.06432	0.00218165	0.0313577	36.3419	-0.185252	0.240511	-0.770246	0.441154	0.919187	15.2243	-0.354089	0.381527	-0.928083	0.353365	0.998836	11.525	0.244225	0.41418	0.58966	0.555419	0.99972	9.11213	-0.0518661	0.465193	-0.111494	0.911225	0.999716
Epb41l1	217.003	0.624296	0.134542	4.64016	3.48147e-06	0.000649553	274.995	0.902008	0.102681	8.78459	1.56937e-18	3.38111e-16	247.221	0.554915	0.107259	5.17358	2.29656e-07	3.06229e-05	127.713	0.58313	0.14708	3.96471	7.34851e-05	0.0115221	89.542	-0.202537	0.183729	-1.10237	0.270303	0.99972	83.9796	0.0970687	0.175734	0.55236	0.580702	0.999716
Epb41l2	26.1859	0.799932	0.269366	2.96968	0.0029811	0.115588	234.081	1.66539	0.15905	10.4709	1.17537e-25	4.22044e-23	164.14	0.715931	0.152294	4.70099	2.58902e-06	0.000248496	19.5368	0.338591	0.378284	0.89507	0.37075	0.998836	12.8348	-1.25146	0.464279	-2.69548	0.00702876	0.349591	6.24177	-0.35793	0.576714	-0.620637	0.534839	0.999716
Epb41l3	51.7776	-0.224307	0.211772	-1.05919	0.289512	0.90831	104.382	-0.651336	0.215915	-3.01664	0.00255596	0.0353748	101.041	-0.268392	0.171582	-1.56421	0.117767	0.610369	70.9995	-0.0561614	0.199775	-0.281123	0.778616	0.998836	58.8242	-0.425652	0.20781	-2.04827	0.0405332	0.830091	64.0936	-0.298949	0.196852	-1.51864	0.128852	0.999716
Epb41l4a	6.44193	-0.676817	0.583815	-1.1593	0.246334	0.875646	26.3227	-0.921331	0.315439	-2.92079	0.00349145	0.0450427	13.2965	0.066687	0.374021	0.178297	0.858489	0.992039	8.2006	-0.265115	0.486067	-0.54543	0.585458	0.998836	6.17352	0.848033	0.569371	1.48942	0.136376	0.99972	5.22717	-0.128213	0.613813	-0.20888	0.834542	0.999716
Epb41l4b	37.2819	1.00864	0.273748	3.68458	0.000229081	0.0181378	240.931	1.17625	0.170503	6.89872	5.24724e-12	5.71596e-10	139.09	0.51741	0.182645	2.83288	0.00461306	0.0936529	28.4246	0.740723	0.359743	2.05903	0.0394912	0.648427	21.9837	0.300576	0.315986	0.951232	0.341487	0.99972	14.8344	0.581667	0.382927	1.519	0.128762	0.999716
Epha5	251.662	0.445918	0.116292	3.83448	0.00012583	0.0119284	469.326	0.467872	0.15755	2.96967	0.00298125	0.0398664	559.599	0.405217	0.1149	3.52671	0.00042076	0.0161377	230.377	0.275262	0.143967	1.91197	0.0558795	0.727865	78.5461	0.421663	0.183512	2.29774	0.0215767	0.663763	138.49	0.00528671	0.152251	0.0347236	0.9723	0.999716
Ept1	90.1133	0.292504	0.183935	1.59026	0.111777	0.700507	144.209	0.939584	0.131409	7.15006	8.67396e-13	1.05118e-10	168.995	0.549625	0.128749	4.26895	1.96391e-05	0.00134548	81.0304	0.510679	0.188841	2.70428	0.00684516	0.28286	34.9163	0.129413	0.273429	0.473298	0.636	0.99972	29.3846	0.563249	0.280326	2.00926	0.0445092	0.999716
Erc1	74.7134	0.111968	0.224154	0.499516	0.617416	0.998894	91.1273	0.683135	0.164716	4.14736	3.36332e-05	0.00100023	111.389	0.113426	0.15155	0.74844	0.454195	0.922259	45.0921	-0.0959513	0.242675	-0.39539	0.692555	0.998836	28.0926	-0.0305646	0.284299	-0.107509	0.914385	0.99972	27.5141	-0.260681	0.277616	-0.938998	0.347732	0.999716
Erc2	270.609	-0.11347	0.124774	-0.909406	0.363136	0.948513	1021.71	0.862912	0.118635	7.27364	3.49929e-13	4.49346e-11	731.289	0.18328	0.119602	1.53241	0.125421	0.625719	130.21	0.0740865	0.201329	0.367987	0.712883	0.998836	66.0617	-0.42486	0.202808	-2.09489	0.0361806	0.795158	85.6717	-0.100962	0.199667	-0.505652	0.613101	0.999716
Ercc1	18.4516	-0.29141	0.348412	-0.836396	0.402932	0.960336	46.8848	0.871041	0.205943	4.22952	2.34194e-05	0.000738378	42.3014	0.342543	0.220978	1.55012	0.121112	0.617964	21.0534	0.424441	0.312161	1.35969	0.17393	0.934291	12.9759	0.638816	0.384894	1.65972	0.096971	0.99972	12.36	1.03188	0.420929	2.45144	0.0142288	0.999716
Erf	10.6601	0.255962	0.454411	0.563284	0.573241	0.992031	39.4691	0.954358	0.245322	3.89022	0.000100154	0.00254188	25.479	-0.0545851	0.305312	-0.178785	0.858107	0.99179	11.4379	0.307832	0.496209	0.620369	0.535015	0.998836	1.08452	0.193811	1.38992	0.139441	0.889102	0.99972	1.39326	0.10527	1.2269	0.0858015	0.931624	0.999716
Esrrg	53.5207	-0.870385	0.248056	-3.50883	0.000450082	0.0299694	33.4773	-0.573717	0.261094	-2.19736	0.027995	0.203533	66.4156	-0.80272	0.228969	-3.5058	0.000455238	0.0171952	38.3893	-0.161861	0.283271	-0.5714	0.567728	0.998836	33.2173	-1.31616	0.283911	-4.63582	3.55533e-06	0.00193808	10.7319	-0.596707	0.441132	-1.35267	0.17616	0.999716
Ets2	52.6031	0.5537	0.216308	2.55978	0.0104739	0.238659	92.9196	0.687384	0.159868	4.2997	1.7103e-05	0.000563992	95.2922	0.255511	0.164673	1.55162	0.120753	0.616992	75.3048	0.220106	0.190988	1.15246	0.249133	0.99727	5.82544	-0.400357	0.627392	-0.63813	0.523389	0.99972	6.17301	0.495835	0.590449	0.839758	0.401044	0.999716
Etv1	17.5777	-0.355832	0.407962	-0.872219	0.383089	0.958255	15.2638	-1.35637	0.442323	-3.06647	0.00216602	0.0312261	71.5395	-0.834562	0.460458	-1.81246	0.0699154	0.484019	47.6039	0.136322	0.230671	0.590979	0.554535	0.998836	7.87037	-0.25337	0.573335	-0.441923	0.658545	0.99972	4.88171	-0.923489	0.676599	-1.3649	0.172285	0.999716
Etv3	12.4046	0.554787	0.372363	1.48991	0.136248	0.742122	21.5157	1.38823	0.331708	4.18508	2.85061e-05	0.000870445	28.0359	0.844716	0.275224	3.06919	0.00214638	0.0539801	10.2562	0.547864	0.454044	1.20663	0.227573	0.98316	3.93841	0.103217	0.699035	0.147657	0.882613	0.99972	3.38821	-0.533043	0.779551	-0.683783	0.494112	0.999716
Etv5	64.125	0.506709	0.237815	2.13069	0.0331149	0.428878	62.8896	0.776928	0.213314	3.64217	0.000270347	0.00577953	79.0227	0.436589	0.21744	2.00786	0.0446583	0.38991	72.4654	0.572265	0.17967	3.18508	0.00144714	0.10602	10.2054	0.149654	0.506566	0.295429	0.767666	0.99972	9.56029	0.103393	0.464379	0.222648	0.82381	0.999716
Exoc2	110.23	-0.362511	0.159132	-2.27805	0.0227235	0.354401	152.544	-0.459449	0.135408	-3.39308	0.000691125	0.0125126	167.512	-0.185949	0.139744	-1.33064	0.183309	0.727814	98.8997	-0.47604	0.183592	-2.59293	0.00951626	0.344082	46.3733	-0.175934	0.235935	-0.745686	0.455857	0.99972	38.7248	-0.0679313	0.23935	-0.283816	0.776552	0.999716
Exoc4	98.3745	-0.262939	0.206102	-1.27577	0.202038	0.833634	143.232	-0.277326	0.163596	-1.69519	0.0900396	0.4144	180.838	-0.443843	0.132385	-3.35266	0.000800388	0.0262411	65.4617	-0.647652	0.208326	-3.10883	0.00187829	0.123094	33.905	-0.0023487	0.268459	-0.00874883	0.99302	0.99972	27.6132	-0.440841	0.289539	-1.52256	0.127869	0.999716
Exosc8	14.2211	-0.292836	0.381522	-0.767546	0.442757	0.970153	21.2969	-1.68286	0.430032	-3.91334	9.10272e-05	0.00234087	29.8898	-0.414893	0.287823	-1.44149	0.149447	0.672603	10.8518	-0.467864	0.451432	-1.0364	0.300016	0.998836	5.95525	-0.475498	0.594074	-0.800402	0.423478	0.99972	4.71881	-0.751868	0.648802	-1.15886	0.246515	0.999716
Exph5	8.38928	0.402984	0.524007	0.769044	0.441867	0.969838	60.6839	1.08045	0.263213	4.10483	4.04619e-05	0.00116629	37.1266	-0.471068	0.313475	-1.50273	0.132908	0.642019	3.12811	-0.983158	0.894004	-1.09972	0.271452	0.998836	0.882889	-0.942487	1.45543	-0.647565	0.517267	0.99972	NA	NA	NA	NA	NA	NA
Extl2	12.4928	0.359324	0.393715	0.912651	0.361426	0.948513	30.436	-1.35528	0.317031	-4.2749	1.9122e-05	0.000622139	26.2302	-0.244005	0.282551	-0.863578	0.38782	0.902661	7.3177	-0.425001	0.520531	-0.816475	0.414228	0.998836	9.71983	0.0644256	0.458462	0.140526	0.888245	0.99972	7.32334	-0.0415579	0.527142	-0.0788363	0.937163	0.999716
Faah	29.8367	-0.619562	0.333599	-1.85721	0.0632819	0.570727	112.913	-1.26381	0.172381	-7.33152	2.27551e-13	3.06404e-11	99.9	-0.55417	0.169717	-3.26527	0.00109362	0.0328572	28.7495	-0.784529	0.303818	-2.58224	0.00981623	0.348656	8.65051	-0.276376	0.492054	-0.561678	0.574336	0.99972	8.34595	-0.582573	0.486403	-1.19772	0.231027	0.999716
Fads1	29.5102	-1.16585	0.33423	-3.48818	0.000486318	0.0320465	11.3158	-0.993539	0.491102	-2.02308	0.0430648	0.271025	16.5651	-0.713659	0.363956	-1.96084	0.0498978	0.414055	11.0709	-1.25444	0.51139	-2.45299	0.0141673	0.425197	4.68435	0.28506	0.632315	0.45082	0.652119	0.99972	4.6712	0.645009	0.646156	0.998224	0.318171	0.999716
Fads3	14.7789	-0.230469	0.444049	-0.519016	0.60375	0.998881	12.8086	-1.68779	0.5138	-3.28491	0.00102014	0.0172154	25.2816	-0.215457	0.296846	-0.72582	0.467949	0.926294	9.82149	0.155925	0.459859	0.339071	0.734556	0.998836	5.22335	1.01851	0.618467	1.64683	0.099593	0.99972	6.46082	-0.0365849	0.559903	-0.0653416	0.947902	0.999716
Fam102b	17.8908	0.555416	0.344474	1.61236	0.106884	0.687651	22.3457	1.28524	0.301422	4.26393	2.00866e-05	0.000648053	36.005	0.269913	0.242967	1.1109	0.266611	0.820722	10.8505	0.617089	0.40515	1.52311	0.12773	0.888477	5.73712	-0.473951	0.599175	-0.791007	0.42894	0.99972	7.51752	0.382877	0.529402	0.723225	0.469542	0.999716
Fam103a1	7.47132	2.09873	0.547485	3.83341	0.000126379	0.0119284	4.41084	-0.543196	0.729173	-0.744948	0.456303	0.869359	5.64694	0.435363	0.586979	0.741702	0.458268	0.924112	3.51631	0.405578	0.726336	0.558389	0.576579	0.998836	1.36463	1.48721	1.16196	1.27991	0.200578	0.99972	0.721525	1.26326	1.64291	0.768915	0.441944	0.999716
Fam126b	172.965	0.395386	0.139085	2.84278	0.00447225	0.14488	270.827	0.453824	0.116273	3.90308	9.49766e-05	0.00242635	413.463	0.500185	0.110735	4.51697	6.27309e-06	0.000534909	198.376	0.738963	0.123102	6.00283	1.93912e-09	1.80737e-06	45.6458	0.207274	0.241625	0.857835	0.390984	0.99972	36.1022	-0.0688789	0.259742	-0.265182	0.790869	0.999716
Fam129b	17.7049	1.01921	0.32049	3.18016	0.00147194	0.071858	13.3515	1.16592	0.38933	2.99467	0.00274741	0.0374367	31.086	1.11301	0.280304	3.97071	7.16574e-05	0.00383744	7.44149	1.35158	0.501913	2.69286	0.00708417	0.289176	3.36814	0.398718	0.746271	0.53428	0.593148	0.99972	2.73104	2.04692	0.978658	2.09156	0.0364778	0.999716
Fam135a	89.2689	0.0722288	0.169686	0.425661	0.670355	0.998894	135.147	0.34375	0.138426	2.48328	0.013018	0.119404	189.044	0.442666	0.129282	3.42403	0.000616987	0.0215815	56.3019	-0.145601	0.206212	-0.706076	0.480141	0.998836	40.1196	-0.224485	0.264876	-0.84751	0.396711	0.99972	31.4254	0.020503	0.270241	0.0758691	0.939523	0.999716
Fam135b	112.06	0.681455	0.160139	4.2554	2.08677e-05	0.002829	150.645	0.862085	0.16122	5.34726	8.92979e-08	5.09261e-06	159.122	0.18125	0.136454	1.32829	0.184083	0.728849	114.879	0.24086	0.149847	1.60737	0.107973	0.858517	36.8252	0.400334	0.252622	1.58472	0.113031	0.99972	24.2049	-0.121265	0.299397	-0.40503	0.685456	0.999716
Fam13a	10.4486	-1.64031	0.555649	-2.95206	0.0031566	0.119204	14.0548	-1.4317	0.468876	-3.05347	0.00226212	0.0321842	21.0281	-0.086389	0.316931	-0.27258	0.785176	0.979756	1.92454	-3.2402	1.23021	-2.63386	0.00844208	0.319713	5.93551	-1.11975	0.617555	-1.81321	0.0698001	0.962491	1.92355	-0.617444	1.02318	-0.603455	0.546206	0.999716
Fam13c	34.247	0.0434263	0.253087	0.171587	0.863762	0.998894	92.9596	0.826672	0.175138	4.72013	2.35697e-06	9.8495e-05	114.278	0.497843	0.145353	3.42506	0.000614672	0.0215385	36.7485	-0.383956	0.278178	-1.38025	0.167509	0.928977	26.636	-0.543785	0.291616	-1.86473	0.0622198	0.93031	23.8713	-0.097544	0.299058	-0.326171	0.744295	0.999716
Fam171a2	132.702	-0.137808	0.168633	-0.817204	0.413812	0.963393	162.269	-0.159067	0.130281	-1.22095	0.222106	0.661339	172.354	-0.228336	0.148997	-1.53248	0.125403	0.625719	85.5164	-0.148903	0.17552	-0.848354	0.396241	0.998836	26.9334	1.13795	0.278619	4.08424	4.42213e-05	0.0128223	37.1462	0.0830591	0.265979	0.312277	0.75483	0.999716
Fam173a	15.329	-1.35953	0.467909	-2.90555	0.00366613	0.12887	20.1623	-1.19	0.383598	-3.10222	0.00192076	0.028452	24.6298	-0.533258	0.293871	-1.8146	0.0695851	0.482463	10.6575	-0.415685	0.435051	-0.955486	0.339332	0.998836	7.57886	0.0683933	0.491382	0.139186	0.889303	0.99972	5.58135	-0.0983789	0.592667	-0.165994	0.868162	0.999716
Fam179a	1.70047	-0.552488	1.04765	-0.527358	0.597945	0.9982	12.351	-1.88451	0.535775	-3.51735	0.000435876	0.00863293	6.33718	-0.0724487	0.577545	-0.125443	0.900173	0.993511	3.85094	-0.487422	0.777184	-0.627164	0.530552	0.998836	2.27899	1.52947	0.971508	1.57432	0.115412	0.99972	0.823577	-1.3994	1.66196	-0.842017	0.399778	0.999716
Fam184a	34.1173	0.58323	0.270644	2.15497	0.031164	0.414143	61.4771	0.752907	0.188554	3.99306	6.52266e-05	0.0017664	58.6987	0.0996211	0.220694	0.4514	0.651702	0.963012	30.9354	0.545769	0.25503	2.14002	0.032353	0.597783	11.1177	0.0850303	0.43299	0.196379	0.844313	0.99972	14.9168	0.205496	0.379675	0.541243	0.58834	0.999716
Fam189a1	94.098	0.374268	0.205249	1.82348	0.0682302	0.590101	120.065	0.818862	0.174081	4.70392	2.55218e-06	0.000105741	168.503	0.452372	0.157456	2.873	0.00406589	0.0859374	55.5474	-0.112326	0.224889	-0.499476	0.617444	0.998836	11.2574	-0.364092	0.445531	-0.817211	0.413808	0.99972	17.3812	-0.141209	0.349122	-0.404469	0.685868	0.999716
Fam189b	22.3742	-0.832972	0.334685	-2.48883	0.0128166	0.265143	27.2007	-1.77386	0.351109	-5.05215	4.36854e-07	2.18879e-05	44.6598	-0.347635	0.225295	-1.54302	0.122825	0.620884	21.9704	-0.118206	0.312118	-0.37872	0.704895	0.998836	9.86563	-0.216534	0.463385	-0.467287	0.640295	0.99972	8.66104	0.0217929	0.480859	0.0453209	0.963852	0.999716
Fam196a	27.7855	0.413394	0.310065	1.33325	0.18245	0.807331	27.9287	0.753827	0.28391	2.65516	0.00792702	0.0833994	39.0619	1.17012	0.240425	4.86687	1.13379e-06	0.000122424	34.2025	0.925805	0.262012	3.53344	0.000410187	0.0432812	3.8165	-1.14856	0.80459	-1.4275	0.153435	0.99972	1.79216	-1.05772	1.07272	-0.986017	0.324125	0.999716
Fam19a1	27.2707	0.364989	0.314566	1.1603	0.245929	0.875549	929.441	2.27745	0.101509	22.436	1.75333e-111	3.3997e-107	269.357	0.579113	0.141663	4.08796	4.35177e-05	0.00252073	219.196	-0.0905885	0.20373	-0.444649	0.656573	0.998836	7.71777	-0.208133	0.528623	-0.393726	0.693783	0.99972	5.89329	0.772316	0.631289	1.2234	0.22118	0.999716
Fam19a2	19.9506	-0.239608	0.3292	-0.72785	0.466705	0.972316	234.782	0.717987	0.2188	3.28147	0.00103267	0.0173664	162.632	0.132941	0.253189	0.525066	0.599538	0.954415	96.2764	0.344908	0.277404	1.24334	0.213742	0.970412	75.6745	-0.745107	0.234383	-3.17902	0.00147774	0.131625	30.5061	0.104607	0.293677	0.356199	0.721691	0.999716
Fam212b	69.0901	0.99366	0.201374	4.9344	8.03957e-07	0.000199339	114.012	0.817729	0.1479	5.52893	3.22193e-08	2.00234e-06	129.088	0.54275	0.148352	3.65851	0.000253682	0.0108158	44.2713	0.71371	0.263869	2.70479	0.00683482	0.28286	3.24363	0.344554	0.79629	0.432699	0.665233	0.99972	2.27547	-0.367488	0.944707	-0.388997	0.697278	0.999716
Fam214a	86.5972	-0.425264	0.19762	-2.15193	0.0314027	0.415791	91.7189	-0.992643	0.198775	-4.9938	5.92038e-07	2.82749e-05	114.125	-0.518971	0.154034	-3.36919	0.000753903	0.0250897	53.1691	-0.322014	0.23397	-1.37631	0.168727	0.929941	31.5916	-0.0471214	0.268805	-0.1753	0.860844	0.99972	28.3052	-0.0272024	0.282711	-0.0962199	0.923346	0.999716
Fam219a	71.7852	0.346006	0.204126	1.69506	0.0900644	0.647282	99.9948	0.633444	0.152462	4.15476	3.25633e-05	0.000977402	105.247	0.245756	0.165402	1.48581	0.13733	0.650138	58.3445	0.207856	0.200105	1.03873	0.298928	0.998836	30.2322	0.115334	0.269713	0.427618	0.668929	0.99972	26.9879	-0.166839	0.293353	-0.568731	0.569539	0.999716
Fam227a	31.3945	-0.843424	0.29251	-2.8834	0.00393407	0.134789	56.2082	-1.16821	0.241145	-4.84444	1.2697e-06	5.55747e-05	62.98	-0.682152	0.195794	-3.48402	0.000493937	0.0183088	26.7008	-0.655943	0.301275	-2.17722	0.029464	0.583644	19.1145	0.0471652	0.334138	0.141155	0.887747	0.99972	16.0973	0.0024638	0.384015	0.0064159	0.994881	0.999716
Fam43a	14.9027	2.35341	0.443293	5.30891	1.10282e-07	3.64587e-05	2.76825	0.845723	0.818965	1.03267	0.301757	0.755865	2.7173	0.62278	0.767491	0.81145	0.417107	0.911471	NA	NA	NA	NA	NA	NA	NA	NA	NA	NA	NA	NA	NA	NA	NA	NA	NA	NA
Fam46a	NA	NA	NA	NA	NA	NA	NA	NA	NA	NA	NA	NA	2.8527	4.40642	1.27877	3.44583	0.000569314	0.020468	NA	NA	NA	NA	NA	NA	7.76253	2.57098	0.600175	4.28372	1.8379e-05	0.0065913	4.12532	1.17486	0.730909	1.60739	0.107968	0.999716
Fam63b	78.8424	-0.265022	0.205058	-1.29242	0.196212	0.827854	56.4205	-0.813937	0.216422	-3.76089	0.000169312	0.00397752	80.6633	-0.4506	0.184053	-2.44821	0.0143569	0.202356	29.0048	-0.382804	0.286841	-1.33455	0.182023	0.9431	21.0537	-0.305192	0.309836	-0.985014	0.324617	0.99972	21.4074	-0.482203	0.315058	-1.53052	0.125887	0.999716
Fam78b	30.5187	0.466743	0.262355	1.77905	0.075232	0.611856	39.7871	0.695615	0.227678	3.05526	0.00224867	0.0320837	58.6406	0.387426	0.240516	1.61081	0.107221	0.584275	18.9038	0.79359	0.357102	2.2223	0.0262628	0.55915	9.114	-0.00498318	0.460959	-0.0108105	0.991375	0.99972	9.14917	0.691371	0.489367	1.41278	0.157719	0.999716
Fam84a	0.949471	-0.518479	1.24731	-0.415676	0.677647	0.998894	26.7582	1.26152	0.298142	4.23125	2.32396e-05	0.000733902	9.84011	0.496336	0.432393	1.14788	0.251017	0.805297	7.58541	1.20653	0.546638	2.20719	0.0273008	0.566754	2.69921	1.88433	0.861064	2.18837	0.0286425	0.740683	4.23235	0.878757	0.730865	1.20235	0.229227	0.999716
Fastkd5	1.50299	0.530119	1.10184	0.48112	0.630432	0.998894	9.09522	1.91421	0.450394	4.25007	2.13702e-05	0.000683731	4.21893	1.6846	0.664111	2.53662	0.0111928	0.172654	1.4005	0.270205	1.14442	0.236107	0.81335	0.998836	NA	NA	NA	NA	NA	NA	NA	NA	NA	NA	NA	NA
Fat1	2.82396	-0.47338	0.875573	-0.540652	0.588748	0.996977	41.1261	1.33776	0.337136	3.96802	7.24727e-05	0.00192499	32.5854	0.59638	0.251429	2.37196	0.017694	0.227625	32.4456	0.527842	0.288632	1.82877	0.0674342	0.767696	8.50896	0.660278	0.47607	1.38694	0.165461	0.99972	10.6427	-0.0999401	0.45528	-0.219514	0.82625	0.999716
Fat4	3.11688	-0.353966	0.908097	-0.389789	0.696692	0.998894	28.3696	-1.01074	0.328525	-3.0766	0.00209377	0.0304334	8.55855	-0.455402	0.498689	-0.913197	0.361139	0.88574	6.21507	0.0453791	0.595919	0.0761499	0.9393	0.998836	0.725931	0.606456	1.67673	0.36169	0.717584	0.99972	1.23594	-1.89697	1.39172	-1.36304	0.17287	0.999716
Fau	21.1171	0.752238	0.410351	1.83316	0.066779	0.583937	27.8969	0.875078	0.275636	3.17476	0.00149959	0.0235061	28.9443	0.546108	0.269937	2.0231	0.0430633	0.384186	13.2276	0.417533	0.391408	1.06675	0.286087	0.998836	6.70486	-0.147675	0.528179	-0.279592	0.77979	0.99972	6.62653	0.736554	0.556039	1.32464	0.185289	0.999716
Fbf1	29.6398	-0.359023	0.292715	-1.22653	0.220001	0.852321	42.9489	-0.771339	0.250791	-3.07562	0.00210063	0.0304874	41.2586	-0.724223	0.245148	-2.95423	0.00313451	0.0710417	26.4132	-0.374546	0.288326	-1.29904	0.193931	0.952877	12.6218	-1.01292	0.419533	-2.4144	0.0157611	0.578245	9.62811	-0.482959	0.479227	-1.00779	0.313556	0.999716
Fbn1	23.2921	-1.17139	0.357197	-3.2794	0.0010403	0.0558501	20.0359	-1.96166	0.424792	-4.61794	3.87566e-06	0.000152432	18.8483	-0.947863	0.354696	-2.67233	0.00753271	0.133268	16.074	-0.0512199	0.370162	-0.138372	0.889947	0.998836	6.38581	-0.582324	0.590565	-0.986046	0.32411	0.99972	10.1053	0.111719	0.456262	0.244858	0.806566	0.999716
Fbrs	20.4757	0.0537802	0.31881	0.16869	0.86604	0.998894	49.3793	0.7974	0.2073	3.84659	0.000119774	0.00294723	42.5198	0.0959563	0.215931	0.444383	0.656765	0.963294	17.2424	-0.178362	0.336725	-0.529695	0.596324	0.998836	7.62925	-0.43266	0.527446	-0.820293	0.412049	0.99972	6.20219	0.678288	0.593038	1.14375	0.252726	0.999716
Fbxl16	77.1137	0.655158	0.178936	3.66141	0.000250833	0.0196129	106.244	-0.210379	0.165746	-1.26928	0.20434	0.636863	127.901	0.341104	0.15459	2.20651	0.0273482	0.298751	41.2751	0.135698	0.279293	0.485863	0.627064	0.998836	22.3744	0.32216	0.323142	0.996959	0.318784	0.99972	24.3338	0.395058	0.292053	1.35269	0.176154	0.999716
Fbxl2	47.6327	-0.21938	0.22358	-0.981218	0.326485	0.931748	43.3055	-0.893504	0.239393	-3.73238	0.000189681	0.00433605	86.5646	-0.672719	0.180605	-3.72481	0.00019546	0.00862979	24.481	-0.639669	0.301249	-2.12339	0.0337214	0.605074	15.3808	0.628797	0.406396	1.54725	0.121803	0.99972	14.4778	0.145802	0.388715	0.375087	0.707596	0.999716
Fbxl20	65.498	-0.775482	0.197093	-3.93459	8.33392e-05	0.00872469	80.8168	-0.698039	0.193221	-3.61265	0.000303084	0.00634644	102.444	-0.626855	0.197771	-3.1696	0.00152648	0.0425358	56.3848	-0.36372	0.217014	-1.67602	0.0937348	0.835793	31.4183	0.0220853	0.255471	0.0864492	0.931109	0.99972	30.4112	0.0814593	0.261827	0.311119	0.75571	0.999716
Fbxl6	13.2214	-1.15738	0.47413	-2.44105	0.0146445	0.286563	23.6416	-1.28806	0.367808	-3.502	0.000461778	0.00905346	27.0788	-0.929214	0.314702	-2.95268	0.00315028	0.0711248	15.3575	-0.136044	0.373588	-0.364156	0.715741	0.998836	5.12309	0.324902	0.606094	0.536058	0.591918	0.99972	5.9801	0.127348	0.571345	0.222891	0.82362	0.999716
Fbxo11	115.645	-0.200501	0.146829	-1.36554	0.172083	0.796477	190.693	0.460671	0.133415	3.45293	0.000554539	0.0105005	174.022	-0.153137	0.137181	-1.11632	0.264287	0.818145	86.8137	0.26583	0.17503	1.51877	0.12882	0.889617	34.086	-0.192564	0.271956	-0.70807	0.478902	0.99972	33.9692	0.0239006	0.26981	0.088583	0.929413	0.999716
Fbxo33	32.5958	0.849216	0.249562	3.40282	0.000666937	0.0408044	48.1198	1.29538	0.212688	6.0905	1.12559e-09	8.76517e-08	44.0794	0.184086	0.224151	0.821259	0.411499	0.910024	19.4399	0.274251	0.31651	0.866485	0.386224	0.998836	10.8539	0.206721	0.427548	0.483503	0.628739	0.99972	8.44487	0.431339	0.489576	0.881045	0.378293	0.999716
Fbxw7	254.289	0.417451	0.131433	3.17615	0.00149244	0.0721118	559.826	0.717608	0.134149	5.34932	8.82873e-08	5.04983e-06	629.09	0.334722	0.0997812	3.35456	0.000794921	0.026143	231.493	0.344078	0.158935	2.1649	0.0303951	0.58761	41.6254	-0.116912	0.238829	-0.489522	0.624472	0.99972	31.6737	0.0363784	0.258639	0.140653	0.888144	0.999716
Fcho1	227.014	-0.629649	0.114817	-5.48392	4.15997e-08	1.59981e-05	483.319	-0.432854	0.112193	-3.85812	0.000114262	0.00282956	464.428	-0.599015	0.0991116	-6.04385	1.50479e-09	3.55919e-07	167.577	-0.570722	0.171295	-3.33182	0.000862816	0.0746158	79.7903	0.0139408	0.181191	0.0769401	0.938671	0.99972	88.1026	-0.264464	0.173425	-1.52495	0.127272	0.999716
Fchsd2	88.0439	-0.196854	0.178511	-1.10275	0.270134	0.892507	68.2648	-0.881108	0.234369	-3.7595	0.000170255	0.00399183	87.7561	-0.830815	0.186299	-4.45958	8.21212e-06	0.000668682	54.6415	-0.013007	0.199894	-0.0650695	0.948119	0.998836	53.7339	0.0201805	0.237881	0.0848345	0.932393	0.99972	53.6628	0.102988	0.210207	0.489935	0.62418	0.999716
Fgd1	15.838	1.27565	0.339973	3.75219	0.000175293	0.0147274	18.7588	0.207791	0.332938	0.624113	0.532554	0.906051	23.8396	0.805786	0.305681	2.63603	0.00838814	0.142441	8.67945	-0.204886	0.480283	-0.426594	0.669675	0.998836	7.24102	-0.129238	0.533584	-0.242208	0.808619	0.99972	6.28796	-0.409492	0.551393	-0.742649	0.457694	0.999716
Fgf14	358.003	-0.12715	0.157709	-0.806232	0.420109	0.965493	452.845	-0.22804	0.129618	-1.75933	0.0785219	0.385571	431.64	-0.50436	0.114237	-4.41504	1.00992e-05	0.000783795	152.64	-0.19093	0.194882	-0.979721	0.327224	0.998836	88.9133	-0.281281	0.179745	-1.56489	0.117609	0.99972	127.888	-0.146936	0.169088	-0.868989	0.384853	0.999716
Fgfr1	41.5899	1.18846	0.25573	4.64732	3.36269e-06	0.000640066	11.8539	1.48434	0.396906	3.73979	0.000184175	0.00426153	13.7562	0.817491	0.362639	2.25428	0.0241786	0.277196	30.1698	1.04476	0.326453	3.20035	0.00137261	0.102328	8.44941	0.647251	0.476645	1.35793	0.174485	0.99972	8.72053	0.570674	0.478722	1.19208	0.233231	0.999716
Fgfr1op2	26.6806	-0.955105	0.339424	-2.8139	0.0048944	0.150949	60.2577	-0.745462	0.215687	-3.45623	0.000547797	0.0104097	50.6048	-0.777435	0.2383	-3.26242	0.00110467	0.0330536	14.8493	0.0347965	0.376034	0.0925354	0.926273	0.998836	8.77334	0.109103	0.465993	0.234131	0.814884	0.99972	10.308	0.0874562	0.453001	0.19306	0.846912	0.999716
Fhl1	51.1737	-0.0145863	0.240102	-0.0607505	0.951558	0.998894	95.0198	-1.03092	0.187011	-5.51261	3.53547e-08	2.16939e-06	127.164	-0.271544	0.162195	-1.67418	0.0940946	0.551197	26.944	-0.0508004	0.289251	-0.175627	0.860587	0.998836	26.5143	0.210441	0.291373	0.722238	0.470148	0.99972	25.5208	0.105403	0.286095	0.368419	0.712561	0.999716
Fhl2	65.2036	1.215	0.174002	6.98269	2.89585e-12	2.48042e-09	61.1894	1.29451	0.217399	5.95453	2.60815e-09	1.93763e-07	82.0867	-0.367746	0.190939	-1.92599	0.0541061	0.428791	49.8651	0.731286	0.210109	3.4805	0.000500479	0.0502787	5.37374	0.728389	0.587302	1.24023	0.21489	0.99972	4.24015	-0.376803	0.711666	-0.529466	0.596483	0.999716
Fhod1	4.19333	2.18035	0.722388	3.01826	0.00254231	0.105523	10.2415	2.65548	0.472299	5.62246	1.88262e-08	1.2168e-06	13.12	1.36151	0.394271	3.45323	0.000553922	0.0201563	1.8311	1.63133	1.04121	1.56676	0.11717	0.876991	NA	NA	NA	NA	NA	NA	NA	NA	NA	NA	NA	NA
Fkbp1a	62.5845	0.738942	0.22129	3.33924	0.000840077	0.0485596	135.136	0.593571	0.153517	3.86647	0.000110422	0.00274849	106.664	0.619294	0.185201	3.3439	0.000826106	0.0268626	39.8898	0.281628	0.272054	1.03519	0.30058	0.998836	10.309	0.456706	0.44139	1.0347	0.300809	0.99972	13.5761	0.142107	0.38208	0.371929	0.709945	0.999716
Fkbp5	19.1614	0.483467	0.314276	1.53835	0.123963	0.721157	45.5837	0.875012	0.211343	4.14025	3.46934e-05	0.00102546	33.1671	0.422467	0.265647	1.59033	0.11176	0.597528	20.538	0.581185	0.328519	1.76911	0.0768758	0.801276	5.28586	0.0866822	0.594156	0.145891	0.884007	0.99972	3.63024	0.969832	0.7637	1.26991	0.204116	0.999716
Flnb	58.494	-0.760181	0.214886	-3.53759	0.000403793	0.0280356	128.614	-0.993847	0.180966	-5.4919	3.97622e-08	2.40184e-06	124.514	-0.748608	0.15943	-4.69553	2.65918e-06	0.000254003	62.6453	-0.52072	0.220633	-2.36012	0.0182692	0.468657	29.3442	-0.369644	0.279581	-1.32213	0.186123	0.99972	35.9919	-0.375137	0.245881	-1.52569	0.127088	0.999716
Flot2	40.7066	-0.236734	0.259541	-0.912127	0.361702	0.948513	33.7123	-1.10953	0.296811	-3.73817	0.000185365	0.00428393	51.5604	-0.772715	0.228987	-3.37449	0.000739523	0.0247354	20.3619	-0.94485	0.347579	-2.71837	0.00656038	0.277215	13.4855	0.0537376	0.371588	0.144616	0.885014	0.99972	18.1507	-0.56986	0.380796	-1.4965	0.134524	0.999716
Flrt1	72.465	0.763677	0.172752	4.42066	9.84013e-06	0.00155821	94.1009	1.14978	0.185505	6.1981	5.71495e-10	4.75592e-08	111.756	0.859366	0.167326	5.13588	2.80823e-07	3.62298e-05	70.191	0.643031	0.201002	3.19913	0.00137844	0.102328	20.0663	1.10652	0.318993	3.4688	0.000522781	0.0654891	19.2016	0.810459	0.362193	2.23765	0.0252441	0.999716
Flrt2	65.425	0.0271762	0.229134	0.118604	0.905589	0.998894	97.9878	0.5777	0.15322	3.77038	0.000162996	0.00386842	79.303	-0.0506151	0.178246	-0.283963	0.776439	0.977614	51.0414	-0.106108	0.249161	-0.425861	0.670209	0.998836	26.4032	0.275324	0.28384	0.969997	0.332048	0.99972	18.7638	-0.00693157	0.34053	-0.0203552	0.98376	0.999716
Flt3	14.7226	-0.392595	0.462129	-0.849535	0.395584	0.960336	36.9598	-0.89628	0.279306	-3.20896	0.00133217	0.0214364	38.5249	-0.777959	0.246672	-3.15382	0.00161149	0.0440869	7.65381	0.710773	0.500415	1.42037	0.155501	0.920333	24.8288	-0.630475	0.305442	-2.06414	0.0390044	0.819033	8.65343	-0.333635	0.502418	-0.66406	0.506652	0.999716
Fmn1	75.288	-0.83626	0.221663	-3.77266	0.000161515	0.0138616	48.3477	-0.882698	0.242266	-3.64351	0.000268942	0.00575584	66.5777	-0.690284	0.23582	-2.92716	0.00342074	0.0759367	37.8652	-1.19271	0.295042	-4.04251	5.28826e-05	0.00924179	23.6613	-0.228886	0.303936	-0.753072	0.451407	0.99972	19.6271	-0.227268	0.360303	-0.630768	0.528192	0.999716
Fmnl1	95.73	0.462208	0.169856	2.72117	0.00650505	0.181602	273.704	1.27948	0.114074	11.2163	3.39249e-29	1.68667e-26	259.872	0.53346	0.128655	4.14644	3.37687e-05	0.00204712	59.4026	0.380181	0.224062	1.69677	0.0897399	0.830885	28.8244	0.209792	0.266547	0.787075	0.431238	0.99972	19.8399	0.115992	0.337495	0.343684	0.731084	0.999716
Fmnl2	139.743	-0.17921	0.171345	-1.0459	0.295607	0.912258	159.259	-0.496787	0.152582	-3.25588	0.00113041	0.018766	180.656	-0.394084	0.176445	-2.23347	0.0255182	0.2866	91.8927	-0.202885	0.204098	-0.99406	0.320194	0.998836	27.832	-0.342079	0.276822	-1.23574	0.216556	0.99972	17.8367	-0.541979	0.368369	-1.47129	0.141211	0.999716
Fnbp1l	170.993	-0.383289	0.172446	-2.22267	0.0262383	0.382366	254.98	-0.493933	0.115447	-4.27843	1.8822e-05	0.000616485	296.305	-0.483848	0.121332	-3.9878	6.66896e-05	0.00359075	170.894	-0.537226	0.133196	-4.03336	5.49852e-05	0.00951017	60.4309	0.294501	0.217049	1.35684	0.174832	0.99972	39.3006	0.146523	0.254915	0.574793	0.565432	0.999716
Fndc3a	97.2175	0.298219	0.157422	1.89439	0.0581728	0.555369	133.108	0.908859	0.144699	6.28104	3.36325e-10	2.95083e-08	143.21	0.467472	0.128944	3.6254	0.000288517	0.0119671	64.5551	0.763288	0.188024	4.05952	4.9173e-05	0.00877634	56.0201	0.427494	0.231852	1.84382	0.0652088	0.939077	43.7721	0.213393	0.228959	0.932015	0.351329	0.999716
Fos	17.3738	1.55785	0.411403	3.78668	0.000152677	0.0133196	15.0343	1.1903	0.566334	2.10176	0.0355743	0.239008	46.5136	1.72711	0.527242	3.27574	0.00105386	0.0321137	7.13548	1.57732	0.554929	2.84238	0.00447777	0.21911	6.70951	1.72611	1.23102	1.40218	0.160861	0.99972	4.86674	1.78901	0.712529	2.51079	0.0120461	0.999716
Fosb	12.6595	4.10028	0.593204	6.91209	4.77578e-12	3.74978e-09	27.0687	3.81767	0.348251	10.9624	5.79508e-28	2.49703e-25	32.7598	3.90747	0.36251	10.7789	4.32906e-27	7.16748e-24	14.4126	3.50895	0.486768	7.20866	5.6504e-13	1.0533e-09	0.871428	1.58671	1.55813	1.01834	0.308515	0.99972	NA	NA	NA	NA	NA	NA
Fosl1	1.97201	1.63992	1.07189	1.52994	0.126032	0.723293	2.57329	3.013	0.948032	3.17816	0.00148212	0.0233599	2.21844	1.86715	1.07694	1.73374	0.0829634	0.524315	0.824759	0.352107	1.44788	0.243188	0.80786	0.998836	NA	NA	NA	NA	NA	NA	NA	NA	NA	NA	NA	NA
Fosl2	15.3544	1.98395	0.348201	5.6977	1.21432e-08	5.32156e-06	72.6745	3.06431	0.239544	12.7922	1.81199e-37	1.35132e-34	85.2334	2.44473	0.170818	14.3118	1.84584e-46	7.33464e-43	33.002	1.77622	0.321685	5.5216	3.35917e-08	2.3482e-05	6.96446	2.43778	0.590385	4.12913	3.64141e-05	0.0110278	4.56573	1.75644	0.718155	2.44577	0.0144543	0.999716
Foxk2	34.6928	0.254818	0.234618	1.0861	0.277437	0.900406	56.1824	0.90434	0.187933	4.81203	1.49404e-06	6.48085e-05	59.2933	0.306123	0.206572	1.48192	0.138362	0.651819	26.5233	0.151245	0.268497	0.563303	0.573228	0.998836	10.351	-0.0672404	0.431687	-0.155762	0.876221	0.99972	7.38808	0.564308	0.526076	1.07267	0.283418	0.999716
Foxn3	45.5154	-0.346411	0.230858	-1.50054	0.133474	0.735861	41.3181	-1.18693	0.27747	-4.27769	1.88843e-05	0.000617481	54.3619	-0.593466	0.208281	-2.84936	0.00438073	0.0907575	18.134	-0.880927	0.360636	-2.4427	0.0145777	0.431875	8.12736	-0.373004	0.517267	-0.721104	0.470845	0.99972	8.12387	-0.644299	0.508941	-1.26596	0.205527	0.999716
Foxo6	16.8367	0.505105	0.378479	1.33457	0.182018	0.807175	6.92548	-2.77891	0.929252	-2.99048	0.00278539	0.0377419	13.2475	-0.938327	0.423006	-2.21824	0.0265388	0.294401	3.16903	-0.434891	0.861869	-0.504591	0.613846	0.998836	0.88029	-0.611329	1.41683	-0.431476	0.666122	0.99972	0.922788	-1.12183	1.46751	-0.764447	0.444601	0.999716
Foxp1	130.366	0.0543066	0.161079	0.337142	0.73601	0.998894	135.222	-0.42818	0.147564	-2.90166	0.00371192	0.0471916	300.724	-0.305059	0.119305	-2.55697	0.010559	0.165593	86.8768	-0.0842731	0.176741	-0.476816	0.633493	0.998836	24.2444	-0.0572884	0.312368	-0.1834	0.854484	0.99972	21.097	-0.584071	0.332332	-1.75749	0.0788339	0.999716
Foxp4	28.4559	-0.307244	0.281348	-1.09204	0.274815	0.899022	26.2261	-1.46219	0.334538	-4.37079	1.238e-05	0.000424113	39.5256	-0.457875	0.244279	-1.87439	0.0608766	0.452995	19.8374	-0.488435	0.335748	-1.45477	0.145734	0.913728	7.77249	0.117715	0.495788	0.237431	0.812322	0.99972	8.72215	-0.245205	0.498609	-0.491779	0.622875	0.999716
Fras1	39.1565	1.73075	0.243512	7.10745	1.18207e-12	1.11375e-09	82.8637	0.436958	0.229617	1.90299	0.0570419	0.323499	157.869	0.915096	0.126634	7.22631	4.96291e-13	1.93339e-10	150.099	0.640132	0.158094	4.04905	5.14267e-05	0.00908196	10.4354	0.096872	0.430884	0.224822	0.822118	0.99972	4.42153	0.747536	0.675357	1.10688	0.268348	0.999716
Frmd3	62.6924	-0.458363	0.218833	-2.09458	0.0362086	0.443927	47.1141	-1.22924	0.266303	-4.61594	3.91313e-06	0.000153284	79.3787	-0.315292	0.169115	-1.86437	0.0622704	0.458388	22.1473	-1.2475	0.372685	-3.34733	0.000815945	0.0724292	18.7527	-0.154369	0.331121	-0.466202	0.641071	0.99972	35.241	-0.275836	0.261062	-1.05659	0.290697	0.999716
Frmd4a	348.139	-0.407613	0.201331	-2.02459	0.0429093	0.4802	389.972	-0.864521	0.15655	-5.52234	3.34519e-08	2.07231e-06	667.398	-0.421547	0.145943	-2.88844	0.0038716	0.083068	246.028	-0.240273	0.157311	-1.52738	0.126668	0.886512	93.7309	-0.107773	0.172637	-0.624279	0.532444	0.99972	98.7988	-0.291997	0.178429	-1.63649	0.101737	0.999716
Frmd5	57.7989	0.00777716	0.216741	0.0358823	0.971376	0.998894	267.073	1.01571	0.165717	6.12915	8.83512e-10	7.02103e-08	364.523	0.659304	0.176731	3.73055	0.000191066	0.00853054	135.672	0.207073	0.179366	1.15447	0.248307	0.99727	141.626	-0.330787	0.179391	-1.84395	0.065191	0.939077	139.064	-0.358905	0.174976	-2.05117	0.0402503	0.999716
Frmd6	15.8851	0.813649	0.342887	2.37293	0.0176475	0.311667	91.9189	1.4216	0.218105	6.51799	7.12538e-11	6.83966e-09	81.3377	0.574508	0.200835	2.8606	0.00422837	0.0882449	45.3042	1.01218	0.253772	3.98853	6.64832e-05	0.0107499	8.24694	-0.600257	0.519465	-1.15553	0.247874	0.99972	6.05982	0.897182	0.583759	1.5369	0.124317	0.999716
Frmpd4	394.475	-0.399273	0.175131	-2.27985	0.0226168	0.354273	169.267	-0.756671	0.194279	-3.89476	9.8297e-05	0.00250128	259.179	-0.319941	0.1169	-2.73687	0.00620262	0.116149	80.5136	-0.667912	0.268554	-2.48707	0.0128802	0.403908	62.8595	0.333752	0.198401	1.68221	0.0925279	0.99972	88.8468	-0.124282	0.187773	-0.661875	0.508051	0.999716
Fry	248.664	-0.708733	0.169264	-4.18714	2.82488e-05	0.00364603	264.034	-0.804084	0.112742	-7.1321	9.88489e-13	1.18314e-10	424.199	-0.300115	0.145698	-2.05985	0.0394129	0.365743	212.265	-0.34385	0.124869	-2.75369	0.0058927	0.261731	48.5832	-0.276345	0.225956	-1.223	0.221329	0.99972	37.6923	-0.290722	0.249582	-1.16483	0.244086	0.999716
Fryl	93.446	0.599979	0.167184	3.58874	0.000332274	0.0238984	100.71	0.100304	0.166502	0.602421	0.546894	0.912155	104.53	-0.399019	0.169852	-2.34922	0.0188128	0.23567	74.4564	-0.0662228	0.176291	-0.375645	0.707181	0.998836	26.356	-0.0991944	0.30336	-0.326985	0.743679	0.99972	25.3339	-0.177372	0.306168	-0.579329	0.562367	0.999716
Fscn1	46.4928	1.17481	0.209241	5.61463	1.96985e-08	8.24887e-06	86.8861	0.632977	0.167436	3.78042	0.000156561	0.0037478	89.7566	0.911863	0.15757	5.78704	7.16394e-09	1.45238e-06	43.4346	0.789015	0.245797	3.21003	0.00132721	0.100576	17.6822	0.750092	0.335596	2.23511	0.0254103	0.716917	17.7822	0.15673	0.338599	0.462879	0.643451	0.999716
Fstl4	25.4707	-0.128643	0.313118	-0.410845	0.681186	0.998894	265.631	0.423068	0.131927	3.20682	0.0013421	0.0215424	274.232	0.525181	0.114677	4.57964	4.65766e-06	0.000411282	17.2646	0.058042	0.352186	0.164805	0.869097	0.998836	10.7733	-0.403234	0.448915	-0.898242	0.369057	0.99972	9.38939	-0.239032	0.485958	-0.491877	0.622806	0.999716
Fstl5	46.0752	-0.737057	0.240825	-3.06055	0.00220928	0.0950495	127.964	-0.889192	0.182458	-4.8734	1.09694e-06	4.87837e-05	161.423	-0.438685	0.205854	-2.13105	0.0330848	0.331817	30.2423	-0.30262	0.337145	-0.897598	0.3694	0.998836	40.0389	0.325213	0.257797	1.26151	0.207126	0.99972	48.1587	-0.519815	0.233111	-2.2299	0.0257538	0.999716
Fut9	278.286	-0.0217898	0.10189	-0.213855	0.83066	0.998894	176.435	-0.531833	0.153305	-3.46913	0.000522156	0.0100442	239.589	-0.301259	0.118781	-2.53625	0.0112047	0.172704	108.43	-0.54666	0.174704	-3.12906	0.00175364	0.115894	81.4907	0.605387	0.201714	3.00122	0.00268901	0.190502	86.0169	0.197061	0.190544	1.0342	0.301043	0.999716
Fuz	16.5298	-1.21706	0.448425	-2.71408	0.006646	0.183675	19.7863	-0.883763	0.358544	-2.46487	0.0137063	0.123893	23.4964	-1.60071	0.36343	-4.40445	1.06055e-05	0.000810422	9.95197	-0.979866	0.488349	-2.00649	0.0448044	0.67411	7.49789	0.0267323	0.49619	0.0538753	0.957035	0.99972	6.90607	-0.809749	0.544997	-1.48579	0.137336	0.999716
Fxyd1	6.79552	1.73002	0.511503	3.38223	0.00071901	0.0432876	11.1629	1.23247	0.404228	3.04893	0.00229655	0.0325512	13.3921	1.33427	0.403843	3.30394	0.000953366	0.0300226	1.27249	1.15596	1.29118	0.895275	0.37064	0.998836	NA	NA	NA	NA	NA	NA	NA	NA	NA	NA	NA	NA
Fxyd6	98.0183	-0.15208	0.230992	-0.658376	0.510297	0.980411	30.8177	-0.33793	0.330703	-1.02185	0.306851	0.759779	84.7956	-0.0422813	0.22382	-0.188907	0.850166	0.990732	25.1469	-0.0771742	0.319288	-0.241707	0.809007	0.998836	15.4097	1.50614	0.402384	3.74304	0.000181805	0.0305881	29.3731	0.824081	0.298218	2.76335	0.00572116	0.999716
Fxyd7	73.7168	0.0289566	0.206184	0.14044	0.888312	0.998894	154.687	0.588655	0.169165	3.47978	0.00050183	0.00973048	183.846	0.120083	0.126854	0.946622	0.343832	0.87518	14.4975	-0.543565	0.408016	-1.33221	0.18279	0.9431	5.02092	0.45293	0.671659	0.674346	0.500091	0.99972	7.98195	0.0406307	0.503651	0.0806724	0.935703	0.999716
Fyn	64.1586	0.11405	0.192992	0.590958	0.554549	0.988046	224.35	0.836502	0.131949	6.33959	2.30381e-10	2.04912e-08	178.943	0.280383	0.132107	2.12239	0.0338046	0.335815	70.0132	0.209565	0.206613	1.01428	0.310448	0.998836	25.0654	-0.109558	0.311666	-0.351525	0.725195	0.99972	32.423	-0.00746779	0.274704	-0.0271849	0.978312	0.999716
Fyttd1	123.892	0.043265	0.193082	0.224076	0.822698	0.998894	214.471	0.632091	0.110279	5.73174	9.9405e-09	6.69258e-07	234.985	0.306729	0.112516	2.72609	0.00640886	0.118779	89.5631	0.0754596	0.168207	0.448611	0.653712	0.998836	50.4181	0.0869009	0.215241	0.403737	0.686406	0.99972	42.829	0.189556	0.236516	0.801451	0.422871	0.999716
Fzd3	77.4646	0.269408	0.169742	1.58716	0.112475	0.700728	146.684	0.443762	0.18394	2.41253	0.0158421	0.137272	179.017	0.387042	0.125338	3.08799	0.00201516	0.0519289	42.8284	-0.0327363	0.215879	-0.151642	0.879469	0.998836	21.4004	1.16676	0.323289	3.60902	0.000307356	0.0448409	21.0616	0.148374	0.338579	0.438224	0.661224	0.999716
G6pdx	68.793	-0.795426	0.207877	-3.82643	0.000130016	0.0120099	82.8685	-1.0598	0.202146	-5.24277	1.58187e-07	8.6891e-06	104.449	-0.743857	0.17022	-4.36998	1.24257e-05	0.00091097	52.9849	-0.423462	0.224017	-1.89031	0.0587163	0.737338	30.3247	-0.505071	0.274256	-1.8416	0.0655336	0.941253	27.7826	-0.0293882	0.27882	-0.105402	0.916057	0.999716
Gab2	61.5576	-0.426955	0.244234	-1.74814	0.0804397	0.625311	50.4893	0.149971	0.23129	0.648412	0.516719	0.899363	94.1177	-0.580861	0.16192	-3.58734	0.000334075	0.013436	27.7027	-0.350186	0.283633	-1.23465	0.216962	0.971865	33.6848	-0.630296	0.284238	-2.2175	0.0265893	0.726594	40.5504	-0.150852	0.244138	-0.617898	0.536643	0.999716
Gabra4	59.1833	0.254831	0.271109	0.939959	0.347239	0.942213	220.435	0.938003	0.126089	7.4392	1.01296e-13	1.41304e-11	141.706	0.159568	0.136177	1.17177	0.241289	0.794993	40.2971	0.223871	0.221085	1.0126	0.311251	0.998836	32.4091	-0.656048	0.273082	-2.40238	0.0162887	0.582632	13.0737	-0.709549	0.402028	-1.76493	0.077576	0.999716
Gabra5	57.0003	-1.02074	0.298183	-3.42321	0.000618868	0.038744	19.5263	0.646183	0.399266	1.61843	0.105571	0.453906	40.7889	-0.137029	0.255351	-0.536629	0.591524	0.952685	24.51	-0.0398404	0.320792	-0.124194	0.901162	0.998836	1.9966	0.317473	0.956879	0.331779	0.740056	0.99972	2.59972	0.843524	0.922416	0.914472	0.360469	0.999716
Gabrb2	199.498	0.101555	0.137706	0.737473	0.460835	0.972145	184.041	0.181173	0.15597	1.16159	0.245402	0.693434	189.22	-0.159012	0.156502	-1.01604	0.30961	0.856653	192.974	-0.0107031	0.137833	-0.0776525	0.938104	0.998836	84.5439	-0.912411	0.198052	-4.60692	4.08675e-06	0.00206275	14.6822	-0.472194	0.395389	-1.19425	0.232379	0.999716
Gabrg3	90.0114	-0.875404	0.250933	-3.48859	0.000485571	0.0320465	106.347	-1.18395	0.168976	-7.00662	2.44143e-12	2.73638e-10	188.751	-0.834113	0.133398	-6.25284	4.03063e-10	1.01368e-07	83.596	-0.556301	0.183214	-3.03634	0.00239468	0.144812	86.8743	-0.199807	0.179481	-1.11325	0.2656	0.99972	33.5319	-0.388411	0.268702	-1.44551	0.148315	0.999716
Gabrq	2.12086	-1.10464	1.00796	-1.09591	0.273118	0.896471	0.503392	0.554112	1.63014	0.339916	0.733919	0.96223	1.16303	-0.776698	1.33948	-0.579848	0.562017	0.950398	NA	NA	NA	NA	NA	NA	7.30819	3.17953	0.69617	4.56717	4.94355e-06	0.00232313	7.75927	0.832351	0.591743	1.40661	0.159543	0.999716
Gad1	10.2648	-0.17642	0.464301	-0.379968	0.703969	0.998894	19.1496	0.563242	0.338618	1.66336	0.0962412	0.431572	18.0754	0.262004	0.332237	0.788606	0.430343	0.916752	8.02761	0.167427	0.543415	0.308102	0.758005	0.998836	180.902	-0.615881	0.156428	-3.93715	8.24559e-05	0.0184215	135.806	0.196033	0.150157	1.30553	0.191714	0.999716
Gadd45b	1.57181	1.44172	0.983821	1.46543	0.142805	0.755321	14.6873	3.8072	0.469739	8.10493	5.2775e-16	8.97638e-14	8.09319	2.88989	0.565905	5.10668	3.27874e-07	4.17577e-05	5.56304	1.98035	0.602985	3.28423	0.0010226	0.0836885	NA	NA	NA	NA	NA	NA	NA	NA	NA	NA	NA	NA
Gadd45g	12.5974	2.78799	0.595317	4.68321	2.8242e-06	0.000554367	16.6019	1.9678	0.424449	4.63614	3.54981e-06	0.000141336	21.5148	1.7675	0.394769	4.47731	7.55908e-06	0.000625766	4.7309	1.5534	0.679512	2.28605	0.0222516	0.514207	1.45386	-0.00895039	1.17191	-0.00763745	0.993906	0.99972	1.37875	-0.0215068	1.20954	-0.017781	0.985814	0.999716
Galnt16	66.0334	-0.0715445	0.191601	-0.373404	0.708848	0.998894	80.3849	-0.878457	0.22028	-3.98792	6.66557e-05	0.00179508	77.6996	-0.397603	0.172132	-2.30987	0.0208953	0.252366	101.325	-0.066644	0.181777	-0.366626	0.713898	0.998836	18.6687	0.454923	0.322147	1.41216	0.157903	0.99972	15.3728	-0.0877593	0.358818	-0.244579	0.806783	0.999716
Galnt18	34.5048	-0.281856	0.258282	-1.09127	0.275152	0.899022	37.6753	-0.822904	0.265106	-3.10405	0.00190888	0.0283409	43.8688	-0.816586	0.248077	-3.29166	0.000995986	0.0307271	40.9176	-0.482013	0.247878	-1.94455	0.0518286	0.707883	20.8018	-0.0792067	0.31655	-0.250219	0.802418	0.99972	3.33974	-0.33838	0.766402	-0.441517	0.658839	0.999716
Galnt2	29.7711	0.49931	0.290306	1.71994	0.0854431	0.63814	57.9276	0.183712	0.216526	0.848454	0.396185	0.829488	100.354	0.568521	0.148316	3.83316	0.000126507	0.00598438	46.9301	0.592674	0.212513	2.78889	0.00528892	0.242864	18.8126	-0.0346914	0.3264	-0.106285	0.915356	0.99972	23.0225	0.203531	0.318617	0.638794	0.522957	0.999716
Galnt3	5.9704	-0.700496	0.784116	-0.893358	0.371666	0.951772	13.1152	-1.60156	0.512442	-3.12536	0.0017759	0.0268601	15.5777	-0.452452	0.402852	-1.12312	0.261386	0.815519	3.83229	-0.501175	0.742562	-0.674927	0.499722	0.998836	1.53466	1.33212	1.10523	1.20529	0.228092	0.99972	1.00053	0.4973	2.71878	0.182913	0.854866	0.999716
Galnt7	10.8359	1.23067	0.387656	3.17464	0.00150021	0.0723015	66.4818	1.19398	0.184134	6.48429	8.91478e-11	8.35061e-09	49.9785	0.893326	0.201419	4.43517	9.19998e-06	0.000730958	34.355	0.502231	0.240412	2.08904	0.0367038	0.63157	10.9959	0.235249	0.410924	0.572488	0.566992	0.99972	12.4227	-0.0415825	0.410176	-0.101377	0.919251	0.999716
Gap43	108.263	0.0937294	0.183093	0.511922	0.608705	0.998894	87.8477	-0.142773	0.188398	-0.757827	0.448555	0.865908	158.533	0.0713878	0.163348	0.43703	0.66209	0.964657	96.7353	0.342708	0.212315	1.61414	0.106496	0.854343	18.0327	1.55968	0.342232	4.55736	5.18e-06	0.0023531	22.6227	-0.271917	0.305893	-0.88893	0.37404	0.999716
Garnl3	132.45	-0.453756	0.241241	-1.88092	0.0599824	0.561009	37.2094	-0.886999	0.312669	-2.83686	0.00455596	0.0552304	73.7951	-1.39017	0.209644	-6.6311	3.33196e-11	1.05078e-08	41.6404	-0.816603	0.254834	-3.20445	0.00135321	0.101352	17.4937	-0.747118	0.354854	-2.10542	0.0352545	0.79468	17.0033	-0.448555	0.356726	-1.25742	0.208601	0.999716
Gas5	111.318	0.0925518	0.146724	0.630788	0.528179	0.980411	164.164	0.4256	0.137313	3.09949	0.00193854	0.0286714	178.333	0.189989	0.157175	1.20877	0.22675	0.78247	86.3284	0.16115	0.159077	1.01303	0.311045	0.998836	48.5474	-0.0188216	0.215509	-0.0873357	0.930405	0.99972	47.8951	0.0859652	0.227112	0.378515	0.705048	0.999716
Gcdh	62.9452	-0.695946	0.200086	-3.47824	0.000504725	0.0325149	104.352	-0.906369	0.189191	-4.79075	1.66158e-06	7.12788e-05	117.292	-0.633786	0.147244	-4.30432	1.67501e-05	0.0011718	59.8758	-0.77481	0.221272	-3.50162	0.000462435	0.0475967	28.5454	-0.413051	0.276535	-1.49367	0.135263	0.99972	28.779	-0.303392	0.309609	-0.979918	0.327127	0.999716
Get4	8.67943	-0.0340313	0.610799	-0.0557161	0.955568	0.998894	16.7789	0.429176	0.3423	1.2538	0.209914	0.644971	22.3075	1.02302	0.292283	3.50011	0.000465068	0.0175331	8.07313	0.535871	0.4876	1.099	0.271769	0.998836	5.16584	0.0194504	0.610765	0.031846	0.974595	0.99972	4.89804	-0.440672	0.632915	-0.696257	0.486268	0.999716
Gfra1	6.0494	-0.190302	0.607534	-0.313236	0.754101	0.998894	3.62838	-0.536953	0.781822	-0.686796	0.492211	0.887069	20.1606	1.75469	0.335091	5.23645	1.63697e-07	2.30661e-05	8.26932	1.34067	0.466891	2.87149	0.00408545	0.203993	1.32508	0.966757	1.28183	0.754201	0.450728	0.99972	0.965661	1.61337	1.46737	1.0995	0.271551	0.999716
Gigyf1	121.619	-0.629253	0.154962	-4.06068	4.89293e-05	0.00565659	161.738	-0.650623	0.138692	-4.69114	2.71682e-06	0.000112083	209.893	-0.65517	0.118118	-5.54673	2.91056e-08	4.85941e-06	100.034	-0.324494	0.161614	-2.00783	0.0446614	0.67411	61.4496	-0.325166	0.20623	-1.57671	0.114861	0.99972	54.3451	-0.245528	0.210226	-1.16792	0.242839	0.999716
Gipr	79.5136	0.3238	0.372662	0.868883	0.384911	0.958255	20.6619	0.205165	0.402077	0.510264	0.609866	0.936489	32.0813	0.973418	0.307544	3.16513	0.00155013	0.0429444	73.7806	0.227574	0.309936	0.734261	0.462789	0.998836	7.56228	0.977039	0.503821	1.93926	0.0524699	0.892626	6.84693	1.13727	0.595493	1.90979	0.0561598	0.999716
Git1	68.7887	0.727897	0.179488	4.0554	5.00478e-05	0.00575062	72.7894	0.322206	0.184521	1.74618	0.0807801	0.39259	107.897	0.210427	0.156934	1.34086	0.179965	0.723517	39.9995	0.397514	0.262176	1.51621	0.129465	0.891033	15.9593	0.0923074	0.368998	0.250157	0.802466	0.99972	13.6329	0.249124	0.382821	0.650759	0.515202	0.999716
Glmn	36.7672	-0.918778	0.269324	-3.41142	0.000646247	0.0399274	58.8437	-0.699503	0.20213	-3.46066	0.000538851	0.0102929	77.7802	-0.479425	0.187358	-2.55888	0.0105011	0.16519	34.6489	-0.601567	0.25899	-2.32275	0.0201928	0.487446	22.5992	-0.19219	0.301475	-0.637499	0.5238	0.99972	24.722	-0.248209	0.29335	-0.846116	0.397488	0.999716
Glt8d1	71.8529	-0.732487	0.191238	-3.83024	0.000128016	0.0120017	116.764	-0.378655	0.167274	-2.26368	0.0235937	0.180752	131.475	-0.316015	0.146423	-2.15823	0.0309097	0.320442	60.5745	-0.00166484	0.189577	-0.00878189	0.992993	0.999685	36.9246	0.223364	0.249183	0.896385	0.370047	0.99972	36.0297	-0.0839448	0.251358	-0.333965	0.738406	0.999716
Glt8d2	14.726	-0.590254	0.401309	-1.47082	0.14134	0.752511	56.252	-1.645	0.259523	-6.33857	2.31911e-10	2.05331e-08	37.3118	-1.38869	0.293098	-4.73796	2.15881e-06	0.000216623	4.42338	-0.597859	0.736602	-0.811644	0.416996	0.998836	2.29872	1.99178	0.960745	2.07316	0.0381574	0.809956	3.17996	-2.26174	0.900931	-2.51044	0.012058	0.999716
Gltscr1l	81.3383	-0.250136	0.205068	-1.21977	0.222551	0.856115	78.2248	-0.542146	0.187804	-2.88677	0.00389219	0.0490381	108.748	-0.173573	0.180357	-0.962385	0.335856	0.870419	51.2	-0.30216	0.237058	-1.27462	0.202443	0.961603	32.0848	0.244285	0.250728	0.974301	0.329907	0.99972	28.0579	-0.445999	0.302013	-1.47675	0.139742	0.999716
Glyr1	35.4055	-0.163831	0.265401	-0.617297	0.537039	0.981624	55.9209	0.598069	0.202043	2.96011	0.00307529	0.0407866	61.4999	-0.370421	0.238695	-1.55186	0.120695	0.616922	22.7363	0.168889	0.301059	0.560984	0.574809	0.998836	12.8157	-0.328166	0.402425	-0.815472	0.414802	0.99972	13.341	0.541299	0.394584	1.37182	0.170118	0.999716
Gm10419	25.0814	0.81495	0.280409	2.90629	0.00365745	0.12887	62.0648	0.675487	0.183723	3.67666	0.000236305	0.00516567	41.5063	0.121356	0.233538	0.51964	0.603314	0.955264	24.8943	0.123088	0.288619	0.426472	0.669764	0.998836	14.9769	-0.201878	0.361252	-0.558827	0.57628	0.99972	11.4002	-0.0269007	0.425398	-0.0632365	0.949578	0.999716
Gm10634	1.47754	-0.307826	1.08356	-0.284086	0.776344	0.998894	2.26202	-3.34114	1.13999	-2.93085	0.00338031	0.0439599	2.84678	-1.17219	0.877593	-1.33569	0.181652	0.725585	1.27737	0.925932	1.20773	0.76667	0.443278	0.998836	1.09995	-0.729793	1.45025	-0.503219	0.61481	0.99972	0.551344	0.845959	1.9195	0.440719	0.659416	0.999716
Gm10649	7.01912	-0.312208	0.559558	-0.557956	0.576875	0.992882	20.3601	-1.23172	0.374505	-3.28894	0.00100567	0.0170305	10.2805	-1.22377	0.496094	-2.46681	0.0136323	0.19553	32.5583	-0.447338	0.261113	-1.7132	0.0866758	0.824691	4.99293	-1.39279	0.683001	-2.03922	0.0414285	0.831631	1.64177	-0.0476528	1.10381	-0.0431711	0.965565	0.999716
Gm10754	38.6327	-0.195464	0.302966	-0.645167	0.518819	0.980411	37.869	-1.03449	0.325418	-3.17897	0.00147801	0.0233567	52.1595	-0.993888	0.238481	-4.16758	3.07845e-05	0.00191133	67.613	-0.379993	0.246343	-1.54254	0.122942	0.880952	2.53378	-0.898783	0.916561	-0.980605	0.326788	0.99972	4.71607	-3.35253	0.904205	-3.7077	0.000209147	0.200995
Gm11190	5.58013	0.678701	0.627459	1.08167	0.279401	0.900723	1.98857	-0.362444	1.0105	-0.358679	0.719836	0.96223	3.71723	0.188712	0.704007	0.268054	0.788657	0.980251	6.85953	2.2128	0.528701	4.18536	2.8471e-05	0.00555417	NA	NA	NA	NA	NA	NA	NA	NA	NA	NA	NA	NA
Gm11592	3.59146	1.3363	0.788706	1.69429	0.0902101	0.647588	8.75935	2.25437	0.633317	3.55962	0.000371394	0.00754066	6.0844	1.5967	0.565423	2.8239	0.00474429	0.0956498	1.23787	-0.346553	1.55432	-0.22296	0.823566	0.998836	NA	NA	NA	NA	NA	NA	NA	NA	NA	NA	NA	NA
Gm13524	6.38906	0.780099	0.702037	1.11119	0.266485	0.891231	10.8235	1.38759	0.42744	3.24629	0.0011692	0.0192944	8.51292	0.380609	0.528646	0.71997	0.471543	0.928777	2.31833	0.788514	0.902151	0.874038	0.382097	0.998836	0.815025	0.884899	1.50902	0.586406	0.557602	0.99972	0.760045	-0.157061	1.60267	-0.0979997	0.921933	0.999716
Gm13889	1.12979	0.184096	1.12817	0.163181	0.870376	0.998894	7.99924	1.46394	0.480913	3.04408	0.00233393	0.0329606	7.31479	1.21252	0.506047	2.39606	0.0165722	0.220612	1.7932	0.0701692	1.10794	0.0633331	0.949501	0.998836	1.60258	-1.0646	1.1669	-0.912333	0.361593	0.99972	1.91022	2.75293	1.29515	2.12557	0.0335389	0.999716
Gm13990	2.58036	0.875141	0.932797	0.93819	0.348147	0.94345	25.1111	3.19258	0.352339	9.0611	1.29136e-19	2.98348e-17	16.5981	1.99239	0.349236	5.70499	1.16352e-08	2.10153e-06	1.18669	-0.545293	1.20713	-0.451729	0.651464	0.998836	0.848023	-0.305769	1.54088	-0.198438	0.842703	0.99972	NA	NA	NA	NA	NA	NA
Gm1604a	3.78654	0.558481	0.764516	0.730504	0.465082	0.972145	7.27511	1.49038	0.495669	3.00681	0.00264002	0.0362022	3.69157	-1.1946	0.834271	-1.43191	0.152169	0.678476	1.61063	-0.428132	1.14463	-0.374036	0.708378	0.998836	1.82386	1.25339	1.06226	1.17993	0.238029	0.99972	1.57374	0.155744	1.12113	0.138916	0.889516	0.999716
Gm19410	77.1442	-1.16329	0.217604	-5.34591	8.99664e-08	3.08241e-05	139.45	-1.64868	0.232362	-7.09533	1.29043e-12	1.48937e-10	127.036	-0.95657	0.188677	-5.06987	3.98078e-07	4.8856e-05	175.198	-0.463533	0.129283	-3.58541	0.000336546	0.0381502	8.17706	-0.747698	0.534262	-1.3995	0.161664	0.99972	4.28289	0.150659	0.692526	0.21755	0.82778	0.999716
Gm20275	10.6833	0.551848	0.542077	1.01802	0.308666	0.918779	12.6734	1.12537	0.389892	2.88636	0.00389723	0.0490697	13.2598	0.175771	0.416667	0.421851	0.673134	0.966001	5.28707	0.281962	0.589783	0.478078	0.632595	0.998836	2.09689	0.349578	0.923307	0.378615	0.704973	0.99972	2.45701	-0.823686	0.900985	-0.914206	0.360609	0.999716
Gm20754	42.3263	-0.286143	0.266025	-1.07562	0.282096	0.901305	169.511	-0.473687	0.154548	-3.06499	0.00217679	0.0313115	69.4327	-0.72207	0.226907	-3.18222	0.00146149	0.041187	88.7515	-0.148628	0.214861	-0.691743	0.489099	0.998836	70.5506	0.452217	0.215716	2.09635	0.0360508	0.795158	95.272	-0.242501	0.190261	-1.27457	0.202461	0.999716
Gm20878	8.88263	2.01785	0.591391	3.41204	0.00064478	0.0399274	5.57187	0.691081	0.635904	1.08677	0.277139	0.732005	7.42478	0.562228	0.566175	0.99303	0.320695	0.86307	2.33037	0.422032	0.94782	0.445266	0.656128	0.998836	NA	NA	NA	NA	NA	NA	0.708615	-0.0555599	1.64509	-0.0337732	0.973058	0.999716
Gm27243	10.9321	0.304191	0.422614	0.719783	0.471659	0.972317	92.3789	-1.3064	0.205344	-6.36203	1.99108e-10	1.78736e-08	29.478	-0.684676	0.315773	-2.16825	0.0301395	0.31711	12.3412	-0.323897	0.501388	-0.646001	0.518278	0.998836	4.21742	-0.085388	0.719878	-0.118614	0.905581	0.99972	2.84939	-0.244414	0.854704	-0.285963	0.774906	0.999716
Gm28578	10.3806	1.13037	0.472555	2.39205	0.0167546	0.307066	16.9791	0.88295	0.363216	2.43092	0.0150604	0.132797	23.965	1.12023	0.285359	3.92569	8.64814e-05	0.00442838	2.05182	-0.370009	1.07083	-0.345535	0.729692	0.998836	1.91018	0.285729	0.984765	0.29015	0.771702	0.99972	0.728591	1.1849	1.6817	0.704589	0.481066	0.999716
Gm29907	99.0496	-0.6041	0.210709	-2.86698	0.00414404	0.138213	122.923	-0.984452	0.261038	-3.7713	0.000162401	0.00386375	201.547	-0.258959	0.194026	-1.33466	0.181987	0.726246	84.5234	-0.390171	0.226581	-1.72199	0.0850712	0.816934	37.7455	-0.07102	0.26649	-0.266501	0.789853	0.99972	39.4244	-0.512924	0.291141	-1.76177	0.0781084	0.999716
Gm30044	NA	NA	NA	NA	NA	NA	3.84055	3.8941	0.980738	3.97058	7.16971e-05	0.00191225	1.72878	1.6828	1.066	1.57862	0.114424	0.603889	NA	NA	NA	NA	NA	NA	NA	NA	NA	NA	NA	NA	NA	NA	NA	NA	NA	NA
Gm30340	36.8948	-0.149931	0.268158	-0.559116	0.576083	0.992882	49.1148	-0.866972	0.250875	-3.4558	0.000548672	0.0104097	73.2196	-0.781274	0.197008	-3.96569	7.31849e-05	0.0039087	30.9947	-0.318725	0.305724	-1.04252	0.297168	0.998836	14.1805	0.155124	0.38117	0.406968	0.684031	0.99972	13.7486	-0.00374223	0.391352	-0.00956233	0.99237	0.999716
Gm30439	175.922	-0.150242	0.280011	-0.536557	0.591574	0.99742	169.022	0.0583231	0.177276	0.328997	0.742158	0.963347	261.35	-0.224916	0.132745	-1.69435	0.0901987	0.542065	88.9237	-0.293747	0.178381	-1.64674	0.0996105	0.842885	26.2269	-1.17591	0.307609	-3.82273	0.000131981	0.0237314	8.90823	-0.31099	0.491536	-0.63269	0.526936	0.999716
Gm30838	19.824	1.2837	0.310439	4.13511	3.54792e-05	0.00429173	12.4804	0.0728512	0.46772	0.155758	0.876224	0.975042	18.2839	0.284269	0.360541	0.788452	0.430432	0.916791	12.639	-0.0268258	0.447073	-0.0600032	0.952153	0.998836	4.18878	0.825605	0.671794	1.22896	0.219088	0.99972	1.56659	0.706071	1.14872	0.614658	0.53878	0.999716
Gm30898	2.4593	-1.37049	1.00009	-1.37037	0.170573	0.794449	3.44979	-2.21311	1.05591	-2.09593	0.0360886	0.241046	9.17984	-2.36808	0.65825	-3.59754	0.000321242	0.0130254	4.13009	-1.16094	0.770373	-1.50698	0.131815	0.893371	2.19737	0.0643451	0.935372	0.0687909	0.945156	0.99972	2.08232	-0.271052	1.12212	-0.241553	0.809126	0.999716
Gm31219	6.42908	-0.236503	0.572863	-0.412843	0.679722	0.998894	7.26634	-2.41545	0.790104	-3.05713	0.00223468	0.0319546	14.5354	0.232976	0.369556	0.630422	0.528419	0.942799	9.0129	-0.00394285	0.479745	-0.00821864	0.993443	0.999685	4.8187	0.107179	0.622998	0.172037	0.863408	0.99972	6.17475	0.320869	0.589891	0.543946	0.586478	0.999716
Gm31445	119.392	0.296508	0.219589	1.35029	0.176924	0.802349	99.6634	0.110992	0.160377	0.692065	0.488896	0.885663	140.222	-0.0130051	0.15104	-0.0861033	0.931384	0.996938	60.0806	0.180987	0.27253	0.664102	0.506625	0.998836	16.8637	1.54541	0.358685	4.30855	1.6433e-05	0.00622078	35.1756	0.251506	0.245216	1.02565	0.305055	0.999716
Gm31907	8.76482	0.969483	0.508783	1.90549	0.0567159	0.552043	18.1816	-0.153103	0.355916	-0.430164	0.667076	0.95407	25.1552	0.737101	0.287934	2.55997	0.0104682	0.164934	17.0478	1.79547	0.373873	4.80236	1.56808e-06	0.000626374	4.39778	-1.0693	0.711916	-1.50201	0.133095	0.99972	3.76806	0.207745	0.759694	0.273459	0.7845	0.999716
Gm32788	10.2951	0.592103	0.417963	1.41664	0.156588	0.776624	16.7917	1.47795	0.347985	4.24716	2.16495e-05	0.000689299	13.3881	0.14612	0.385222	0.379313	0.704455	0.968509	8.00272	0.881388	0.492504	1.78961	0.073517	0.789676	4.76809	1.23597	0.700818	1.76361	0.0777971	0.988015	4.0553	0.541558	0.695143	0.77906	0.435944	0.999716
Gm32827	5.38607	0.549708	0.563815	0.974979	0.329571	0.933147	13.717	1.09757	0.371472	2.95466	0.00313015	0.0413444	12.6058	0.853683	0.412847	2.06779	0.0386593	0.362269	4.44868	1.12923	0.672804	1.67839	0.0932708	0.835793	1.30902	4.46791	1.41623	3.15479	0.00160613	0.138061	1.05696	1.84876	1.52701	1.21071	0.226007	0.999716
Gm34317	4.32093	1.85241	0.790722	2.34269	0.0191455	0.325906	5.30668	2.62673	0.636045	4.12979	3.63099e-05	0.00106998	4.89247	1.44084	0.589929	2.44239	0.0145902	0.203996	2.49541	1.20512	0.836685	1.44036	0.149767	0.91795	NA	NA	NA	NA	NA	NA	0.689386	1.89158	1.72085	1.09921	0.271675	0.999716
Gm34354	4.22634	1.47599	0.659319	2.23866	0.0251783	0.37477	9.28587	0.87863	0.547612	1.60448	0.108609	0.459858	14.8581	1.85286	0.365474	5.06974	3.98363e-07	4.8856e-05	6.11552	1.73668	0.605028	2.87041	0.00409941	0.204083	3.07958	1.15477	0.832711	1.38676	0.165514	0.99972	2.32836	-1.2852	0.952126	-1.34982	0.177074	0.999716
Gm35002	4.57112	0.276509	0.671064	0.412047	0.680305	0.998894	19.9988	1.34192	0.298138	4.50099	6.76375e-06	0.000247919	15.3536	0.22157	0.365667	0.605933	0.544559	0.946519	1.7444	0.199436	1.044	0.19103	0.848502	0.998836	0.59616	-2.02768	1.8233	-1.11209	0.266098	0.99972	1.30424	-0.330149	1.24738	-0.264674	0.791261	0.999716
Gm35170	14.5203	-1.0779	0.453585	-2.37639	0.0174828	0.311149	17.1171	-1.12575	0.403921	-2.78705	0.00531908	0.0618247	22.6207	-1.41178	0.340495	-4.14625	3.37959e-05	0.00204712	8.75896	-1.06898	0.548014	-1.95065	0.0510986	0.70357	4.72154	-0.226425	0.674098	-0.335893	0.736951	0.99972	5.29746	-0.31974	0.604545	-0.528894	0.596879	0.999716
Gm35515	4.31627	1.02498	0.711388	1.44082	0.149635	0.765549	8.31052	2.05723	0.519953	3.95657	7.60342e-05	0.00200041	6.53499	0.781325	0.533092	1.46565	0.142744	0.660465	2.73185	0.500795	0.787739	0.635738	0.524947	0.998836	0.909353	-0.81126	1.40019	-0.579391	0.562325	0.99972	0.736466	0.228414	1.66187	0.137444	0.89068	0.999716
Gm35967	1.60843	-0.0259532	1.24058	-0.0209202	0.983309	0.998894	14.7232	2.74271	0.415042	6.60828	3.88819e-11	3.88618e-09	12.6145	2.79791	0.435169	6.42949	1.28035e-10	3.58281e-08	1.07467	0.879583	1.21144	0.726065	0.467799	0.998836	NA	NA	NA	NA	NA	NA	NA	NA	NA	NA	NA	NA
Gm36722	18.5662	-0.15781	0.338447	-0.466279	0.641016	0.998894	36.5443	0.771959	0.266274	2.89912	0.00374216	0.0474873	33.718	-0.37048	0.261301	-1.41783	0.156242	0.688448	12.285	-0.000149771	0.414793	-0.000361074	0.999712	0.999786	6.04865	0.229895	0.563524	0.40796	0.683303	0.99972	4.11768	0.176722	0.730599	0.241886	0.808868	0.999716
Gm36847	16.5793	1.03201	0.367624	2.80723	0.00499692	0.152613	31.6134	1.53021	0.28043	5.45665	4.85214e-08	2.87716e-06	50.9592	1.24517	0.236619	5.26236	1.42217e-07	2.04751e-05	12.1689	1.11761	0.524354	2.1314	0.0330558	0.599693	NA	NA	NA	NA	NA	NA	NA	NA	NA	NA	NA	NA
Gm40055	10.4017	-1.42217	0.569886	-2.49552	0.0125771	0.262462	15.491	-1.09108	0.43953	-2.48238	0.0130506	0.119646	17.6447	-1.46663	0.405978	-3.61259	0.000303154	0.0124464	4.18969	-1.72414	0.851717	-2.02431	0.0429387	0.667021	2.14835	0.234577	0.929501	0.252368	0.800756	0.99972	8.48255	0.445424	0.487742	0.913236	0.361118	0.999716
Gm40617	0.755718	0.0641559	1.28719	0.0498419	0.960248	0.998894	3.74828	2.85527	0.760615	3.7539	0.000174107	0.00406082	2.49092	0.769545	0.916877	0.839311	0.401295	0.904681	NA	NA	NA	NA	NA	NA	NA	NA	NA	NA	NA	NA	NA	NA	NA	NA	NA	NA
Gm40841	5.74535	-2.25173	0.836626	-2.69144	0.00711434	0.191408	12.2447	-1.62295	0.511091	-3.17546	0.00149599	0.0234932	21.204	-1.28547	0.367411	-3.49874	0.000467463	0.0175568	3.55868	-2.3705	1.08738	-2.18001	0.0292571	0.582804	3.83759	-0.560331	0.717221	-0.781253	0.434654	0.99972	2.83523	-0.814187	0.819865	-0.993074	0.320674	0.999716
Gm41250	NA	NA	NA	NA	NA	NA	0.711676	1.03889	1.81206	0.573322	0.566427	0.919945	2.88475	2.97113	0.889019	3.34204	0.000831664	0.0269992	NA	NA	NA	NA	NA	NA	NA	NA	NA	NA	NA	NA	NA	NA	NA	NA	NA	NA
Gm41361	45.5306	-0.278985	0.235953	-1.18238	0.237057	0.86806	52.8511	-0.635951	0.212104	-2.9983	0.00271487	0.0370713	80.2986	-0.289185	0.240735	-1.20125	0.229652	0.785955	26.0934	-0.762814	0.313664	-2.43195	0.015018	0.437689	12.3411	0.755832	0.423452	1.78493	0.0742725	0.977957	9.27829	0.97974	0.495558	1.97704	0.0480367	0.999716
Gm41875	7.48897	1.2742	0.528521	2.41087	0.0159143	0.300792	1.31646	-0.113196	1.20822	-0.093688	0.925357	0.986541	13.7606	1.96517	0.4372	4.4949	6.96028e-06	0.000581037	7.49123	1.95065	0.614116	3.17636	0.00149137	0.106905	1.09279	-0.353161	1.48719	-0.237469	0.812293	0.99972	NA	NA	NA	NA	NA	NA
Gm5797	45.6801	-0.326101	0.283619	-1.14979	0.250232	0.87891	75.1233	-0.791904	0.254628	-3.11005	0.00187058	0.0278575	105.894	-0.612447	0.241241	-2.53874	0.0111253	0.171747	38.8395	-0.449104	0.305675	-1.46922	0.141773	0.908155	11.9195	0.257142	0.500031	0.514251	0.607076	0.99972	16.1151	-0.566787	0.374041	-1.51531	0.129695	0.999716
Gm8709	7.24094	1.65281	0.486621	3.39651	0.000682516	0.0416224	8.20856	0.901429	0.497139	1.81323	0.0697959	0.361663	10.6003	0.236683	0.439731	0.538244	0.590408	0.952685	3.70232	0.362961	0.781879	0.464216	0.642493	0.998836	3.97313	1.57904	1.41217	1.11816	0.263497	0.99972	2.4729	-0.185245	0.920973	-0.201141	0.840589	0.999716
Gm9615	NA	NA	NA	NA	NA	NA	3.4274	2.84925	0.879457	3.23978	0.00119622	0.0196731	3.32985	1.4127	0.849275	1.66342	0.0962286	0.555203	0.535473	1.36882	1.67356	0.817909	0.413409	0.998836	NA	NA	NA	NA	NA	NA	NA	NA	NA	NA	NA	NA
Gmeb2	16.96	0.798767	0.354273	2.25466	0.0241544	0.365595	23.6122	1.13765	0.315829	3.60212	0.000315629	0.00656656	25.8373	0.930163	0.285805	3.25454	0.00113575	0.0337802	10.7287	0.563444	0.432635	1.30235	0.192795	0.951906	2.34762	-0.133598	0.929282	-0.143765	0.885686	0.99972	2.33584	0.384318	0.937737	0.409835	0.681927	0.999716
Gmip	22.2784	-1.26164	0.391403	-3.22337	0.00126694	0.0638346	35.6024	-0.871773	0.292442	-2.98101	0.00287295	0.0386861	27.9723	-1.22046	0.313943	-3.88752	0.000101275	0.00501779	21.0597	-0.173058	0.330882	-0.523019	0.600961	0.998836	6.28914	0.246851	0.569788	0.433233	0.664845	0.99972	7.34984	0.437637	0.517851	0.845102	0.398054	0.999716
Gnai1	77.2993	0.00531364	0.174546	0.0304427	0.975714	0.998894	107.069	0.396831	0.144627	2.74383	0.00607276	0.0682267	139.866	0.46025	0.144211	3.1915	0.00141534	0.0402864	92.0078	0.55099	0.166824	3.30281	0.000957201	0.0798677	16.5267	-0.203362	0.369957	-0.549692	0.582531	0.99972	12.5379	0.382187	0.420129	0.909689	0.362986	0.999716
Gnas	281.504	0.3479	0.18447	1.88594	0.0593027	0.55959	427.831	0.965813	0.115004	8.39806	4.53918e-17	8.30326e-15	510.177	0.537834	0.107344	5.01037	5.43254e-07	6.50203e-05	279.829	0.90172	0.143362	6.28982	3.17839e-10	3.80885e-07	196.088	0.340374	0.142023	2.39661	0.0165475	0.583873	171.822	0.409745	0.142513	2.87515	0.00403832	0.999716
Gnb3	9.00551	-0.331297	0.484786	-0.683388	0.494362	0.980411	34.184	0.941301	0.259523	3.62704	0.00028669	0.00603574	27.5169	0.45879	0.281949	1.62721	0.103693	0.577239	17.9702	0.33261	0.360239	0.923304	0.355849	0.998836	6.49762	-0.675057	0.599937	-1.12521	0.260499	0.99972	5.80675	-0.434564	0.597963	-0.726741	0.467385	0.999716
Gnb4	6.43118	-0.946932	0.620546	-1.52597	0.127018	0.724425	11.5865	-1.4437	0.499277	-2.89158	0.0038331	0.0484194	21.0487	0.0429165	0.301597	0.142297	0.886845	0.993511	2.82089	0.437318	0.794743	0.550263	0.582139	0.998836	2.2211	-0.668726	0.959752	-0.69677	0.485947	0.99972	2.64487	-0.579073	0.878469	-0.659185	0.509777	0.999716
Gng4	9.64533	0.157145	0.464418	0.33837	0.735085	0.998894	14.6029	1.78203	0.39703	4.4884	7.17598e-06	0.000261545	43.0417	1.29346	0.238201	5.43013	5.63125e-08	8.95054e-06	1.98939	-0.698878	1.01313	-0.68982	0.490308	0.998836	3.05632	0.51888	0.819028	0.633531	0.526387	0.99972	7.41393	0.302832	0.526431	0.575255	0.565119	0.999716
Golph3	14.1498	0.471935	0.395481	1.19332	0.232745	0.864707	19.2554	1.13991	0.315066	3.61799	0.000296899	0.00623714	18.2397	0.125631	0.327081	0.384097	0.700907	0.968509	7.05164	-0.188825	0.52655	-0.358609	0.719888	0.998836	5.1623	0.884342	0.648958	1.36271	0.172973	0.99972	3.87829	0.217743	0.731285	0.297754	0.765891	0.999716
Gorab	14.1709	0.734648	0.390469	1.88145	0.0599108	0.561009	23.6022	0.881065	0.277219	3.17822	0.0014818	0.0233599	25.4001	0.378485	0.278783	1.35763	0.174581	0.716723	9.46822	0.275942	0.46317	0.595769	0.55133	0.998836	5.35838	-0.0680905	0.62764	-0.108487	0.91361	0.99972	4.44116	0.386961	0.683694	0.565986	0.571403	0.999716
Got2	56.8634	0.758245	0.208717	3.63288	0.000280275	0.0208755	84.3173	0.31337	0.170768	1.83506	0.0664968	0.352398	110.838	0.694328	0.143944	4.82361	1.40986e-06	0.000148207	56.5753	0.321582	0.241609	1.331	0.183188	0.9439	32.4783	0.0709176	0.275262	0.257636	0.796688	0.99972	26.0894	0.284546	0.313921	0.906424	0.364711	0.999716
Gpc4	4.92024	-0.372059	0.633484	-0.587322	0.556988	0.989709	37.5932	1.03032	0.261841	3.9349	8.32328e-05	0.0021692	30.6915	0.935377	0.248313	3.76693	0.00016527	0.00753117	26.8951	0.99493	0.267019	3.72606	0.000194496	0.0251004	2.71804	-0.0667	0.852108	-0.0782765	0.937608	0.99972	2.27121	0.374216	0.9563	0.391317	0.695563	0.999716
Gphn	199.998	0.186439	0.134761	1.38348	0.166518	0.791296	365.805	0.828322	0.133463	6.20638	5.42181e-10	4.55104e-08	310.22	0.170444	0.0992632	1.71709	0.0859627	0.530736	144.784	0.170345	0.144362	1.17998	0.238006	0.991722	82.4325	-0.129634	0.182892	-0.708802	0.478447	0.99972	67.6683	-0.11871	0.194414	-0.610604	0.541461	0.999716
Gpr150	10.9696	-0.487057	0.473568	-1.02848	0.303722	0.916415	13.9243	-1.88694	0.558356	-3.37946	0.000726296	0.0130156	12.6169	-1.80419	0.524045	-3.44282	0.000575674	0.0206081	5.4457	-0.674566	0.632246	-1.06694	0.286	0.998836	0.668149	0.651096	1.63332	0.398633	0.690163	0.99972	1.12683	-1.42392	1.39732	-1.01904	0.308186	0.999716
Gpr158	175.314	1.05915	0.140079	7.56105	3.99821e-14	5.79556e-11	416.224	2.01704	0.0994952	20.2727	2.2395e-91	1.44747e-87	343.821	0.61849	0.131508	4.70305	2.56304e-06	0.000248496	133.298	0.542909	0.153489	3.53711	0.000404529	0.0432084	40.0256	0.594495	0.237293	2.50533	0.0122339	0.491534	30.0971	0.402265	0.272828	1.47443	0.140367	0.999716
Gpr176	15.0555	0.87845	0.397545	2.20968	0.0271271	0.384525	14.1805	0.587681	0.389154	1.51015	0.131005	0.511517	12.2347	0.27314	0.396365	0.689114	0.490751	0.934021	20.0377	1.63516	0.327133	4.99845	5.7793e-07	0.000277027	26.4692	-0.908803	0.332181	-2.73587	0.0062216	0.319955	6.49347	0.703689	0.603512	1.16599	0.243619	0.999716
Gpr19	8.70527	0.347233	0.464348	0.747786	0.454589	0.972145	19.6776	1.15326	0.310502	3.71416	0.000203876	0.0045967	16.3862	0.453697	0.34184	1.32722	0.184435	0.729539	4.67403	-0.101383	0.629194	-0.161132	0.871989	0.998836	3.0281	-0.7324	0.899699	-0.81405	0.415616	0.99972	4.08435	-0.5672	0.682725	-0.830789	0.406093	0.999716
Gpr22	5.72216	1.63931	0.711881	2.30278	0.0212912	0.343934	20.9418	0.495298	0.312284	1.58605	0.112728	0.469572	23.8063	0.891901	0.281635	3.16687	0.00154087	0.0428167	11.4436	1.68499	0.479304	3.5155	0.000438925	0.0457382	5.1226	0.447453	0.60932	0.734349	0.462736	0.99972	2.75397	0.921094	0.887695	1.03762	0.299445	0.999716
Gpr3	4.99455	2.26535	0.60546	3.74153	0.000182902	0.0150506	5.41415	3.26144	0.676795	4.81895	1.44313e-06	6.27408e-05	5.55475	1.65799	0.560033	2.96052	0.00307121	0.0702173	3.09555	2.84054	0.898505	3.16141	0.00157008	0.110215	1.41669	0.148355	1.10935	0.133732	0.893615	0.99972	1.44017	0.672494	1.19153	0.564396	0.572484	0.999716
Gpr45	35.3332	-0.599271	0.254482	-2.35486	0.0185295	0.318876	33.2165	-0.994362	0.34393	-2.89118	0.00383799	0.0484496	51.627	-0.115946	0.200323	-0.578795	0.562727	0.950398	21.6242	-0.899089	0.351111	-2.5607	0.0104462	0.365117	12.0078	0.570735	0.424205	1.34542	0.178489	0.99972	14.1711	0.179202	0.402338	0.445401	0.65603	0.999716
Gpr68	8.61522	1.08605	0.467746	2.32188	0.0202393	0.337719	11.9432	1.4335	0.406409	3.52723	0.000419937	0.00836853	17.2244	1.24647	0.341172	3.65348	0.000258709	0.0109371	1.3981	0.804595	1.08517	0.741447	0.458422	0.998836	1.351	0.0856685	1.14673	0.0747067	0.940448	0.99972	1.68733	1.26018	1.16507	1.08164	0.279415	0.999716
Gpr83	1.11016	0.55778	1.19514	0.466706	0.64071	0.998894	8.1918	1.04948	0.50494	2.07843	0.0376697	0.247431	14.4535	1.66249	0.381392	4.359	1.30658e-05	0.000947414	1.88561	0.847275	0.957391	0.884982	0.376166	0.998836	9.02286	0.113463	0.469213	0.241816	0.808923	0.99972	25.2461	0.233419	0.302793	0.770886	0.440775	0.999716
Gprc5a	1.89579	2.72925	0.938512	2.90806	0.0036368	0.12887	4.4292	2.37143	0.713917	3.32172	0.00089465	0.0156001	14.8812	2.98781	0.514453	5.80773	6.33248e-09	1.32436e-06	6.09695	3.46704	0.783542	4.42483	9.65171e-06	0.00231324	NA	NA	NA	NA	NA	NA	0.838516	1.35603	1.52991	0.886347	0.37543	0.999716
Gprin3	8.81618	-0.908244	0.565621	-1.60575	0.10833	0.691809	10.9664	-0.984657	0.499305	-1.97205	0.0486034	0.293287	23.1391	-1.21632	0.356251	-3.41421	0.000639666	0.0221795	5.84365	-0.82547	0.636673	-1.29654	0.19479	0.952877	4.54826	2.07372	0.718246	2.8872	0.00388691	0.244105	12.9777	-0.361624	0.390811	-0.925318	0.3548	0.999716
Gpx3	0.372852	-0.372803	1.5824	-0.235593	0.813749	0.998894	2.79579	0.997926	0.810459	1.23131	0.218207	0.654656	9.67012	1.42493	0.495023	2.87851	0.0039956	0.0849032	0.800248	0.608863	1.45312	0.419003	0.675214	0.998836	10.2522	1.89226	0.480355	3.9393	8.17182e-05	0.0184215	6.28573	1.02207	0.585347	1.74609	0.0807955	0.999716
Gramd4	30.8834	0.210081	0.290987	0.721962	0.470318	0.972317	68.2882	0.578768	0.178876	3.23558	0.00121395	0.0198836	62.2582	0.0129236	0.183087	0.070587	0.943726	0.997092	24.2633	0.00511519	0.293779	0.0174117	0.986108	0.998987	8.23179	-0.0466545	0.496002	-0.0940611	0.925061	0.99972	9.10076	0.0648624	0.473459	0.136997	0.891033	0.999716
Grasp	9.93037	0.710128	0.487182	1.45762	0.144944	0.759334	78.9949	2.26831	0.17537	12.9344	2.8791e-38	2.32608e-35	42.5942	1.36025	0.233186	5.83333	5.43328e-09	1.16074e-06	14.9312	1.20864	0.376707	3.20844	0.00133455	0.100576	1.31065	0.465452	1.13698	0.409374	0.682265	0.99972	NA	NA	NA	NA	NA	NA
Grb14	23.4477	-0.885738	0.424528	-2.08641	0.0369418	0.448615	32.832	-1.0313	0.335864	-3.0706	0.00213631	0.0309358	23.3939	-1.27972	0.32942	-3.88477	0.000102429	0.00504977	5.9725	-0.190207	0.587981	-0.323492	0.746323	0.998836	1.3606	-0.21663	1.25596	-0.172481	0.863059	0.99972	3.17936	0.714076	0.82002	0.870803	0.383862	0.999716
Grb2	84.4794	0.73413	0.175623	4.18015	2.91312e-05	0.00370911	146.998	1.22021	0.154034	7.92167	2.34337e-15	3.72442e-13	140.197	0.753238	0.139187	5.41169	6.24342e-08	9.84479e-06	66.29	0.530417	0.17514	3.02853	0.00245749	0.147775	19.1762	0.690556	0.328099	2.10472	0.0353159	0.79468	16.9795	0.185767	0.35555	0.522477	0.601339	0.999716
Grem2	28.2791	0.522438	0.28709	1.81977	0.0687937	0.5914	10.4456	-0.373938	0.460101	-0.812731	0.416372	0.845211	20.8532	1.06529	0.315968	3.37152	0.000747539	0.0249312	10.8068	0.536171	0.411611	1.30262	0.192706	0.951906	7.58343	0.840606	0.510939	1.64522	0.0999248	0.99972	3.59469	-0.118698	0.770859	-0.153981	0.877625	0.999716
Gria1	392.822	-0.0992344	0.139984	-0.7089	0.478386	0.973789	576.427	-0.614781	0.143374	-4.28795	1.80327e-05	0.000592634	601.461	-0.0106993	0.11422	-0.0936732	0.925369	0.995886	378.389	-0.341723	0.150537	-2.27003	0.0232056	0.527534	197.18	-0.408491	0.200009	-2.04236	0.0411158	0.830945	304.247	-0.384604	0.165849	-2.319	0.020395	0.999716
Gria3	478.352	0.310292	0.137504	2.25661	0.0240323	0.365213	777.183	0.604816	0.10318	5.86178	4.57934e-09	3.24064e-07	584.464	0.10373	0.0881171	1.17718	0.239122	0.79224	417.947	0.353435	0.103081	3.42871	0.000606448	0.0588114	112.181	-1.05743	0.23593	-4.48194	7.39668e-06	0.00315006	152.132	-0.396302	0.165923	-2.38847	0.0169187	0.999716
Gria4	199.232	-0.388467	0.136509	-2.84572	0.00443107	0.144213	230.846	-0.897168	0.157272	-5.70457	1.16641e-08	7.79883e-07	373.646	-0.603381	0.14552	-4.14636	3.378e-05	0.00204712	62.2075	-0.403699	0.211839	-1.90569	0.0566902	0.735001	172.682	-0.780747	0.161728	-4.82752	1.38245e-06	0.000991582	113.993	-0.440495	0.167029	-2.63723	0.00835852	0.999716
Grid2	243.836	-0.79702	0.284767	-2.79885	0.0051285	0.155372	208.048	-0.736403	0.233715	-3.15086	0.00162789	0.0248934	447.28	0.14274	0.138266	1.03236	0.301904	0.850794	294.356	-0.141135	0.185979	-0.758874	0.447928	0.998836	31.5287	-0.0129368	0.287705	-0.0449657	0.964135	0.99972	99.2437	-0.254818	0.194594	-1.30949	0.19037	0.999716
Grik1	12.1867	0.201958	0.52396	0.385446	0.699907	0.998894	17.2261	-0.00511733	0.348632	-0.0146783	0.988289	0.996667	28.9571	0.45638	0.297423	1.53445	0.124919	0.624949	9.15749	-0.0407823	0.49084	-0.0830868	0.933783	0.998836	252.922	0.693391	0.170306	4.07144	4.67227e-05	0.0132653	219.533	0.112616	0.162449	0.693241	0.488159	0.999716
Grik2	189.653	-0.276056	0.139051	-1.98528	0.0471134	0.502653	578.843	-0.419573	0.132733	-3.16102	0.00157219	0.0243211	447.788	-0.0336451	0.125065	-0.269021	0.787914	0.98018	378.852	-0.237172	0.125356	-1.89199	0.0584921	0.737338	178.525	0.0983531	0.129447	0.759793	0.447378	0.99972	269.89	-0.0201909	0.141155	-0.143041	0.886258	0.999716
Grin2a	95.0976	0.638107	0.207165	3.08018	0.00206873	0.090239	210.559	0.974613	0.128079	7.60947	2.75221e-14	4.13685e-12	187.689	0.27622	0.133139	2.07467	0.0380168	0.358123	99.4266	0.591288	0.189046	3.12775	0.00176151	0.115894	14.3174	-0.526447	0.438243	-1.20127	0.229647	0.99972	20.6903	-0.478823	0.323032	-1.48228	0.138266	0.999716
Grm1	84.7245	-0.844194	0.293623	-2.8751	0.00403898	0.136155	202.091	-0.833946	0.161312	-5.16977	2.34384e-07	1.26242e-05	165.755	-0.377008	0.174776	-2.15709	0.0309986	0.320938	41.9179	-0.733092	0.273823	-2.67724	0.00742308	0.297517	71.1647	1.24032	0.197893	6.26764	3.66557e-10	7.13635e-07	130.21	-0.0445259	0.146877	-0.303151	0.761775	0.999716
Grm2	5.90148	-0.204196	0.590503	-0.3458	0.729493	0.998894	25.6624	0.879461	0.288983	3.0433	0.00233999	0.0329982	56.3998	0.162483	0.195549	0.83091	0.406025	0.90771	21.6779	0.687254	0.303992	2.26076	0.0237739	0.532517	1.47833	-1.36408	1.25618	-1.0859	0.277524	0.99972	NA	NA	NA	NA	NA	NA
Grm3	148.477	-0.694425	0.182255	-3.81018	0.000138865	0.0126473	48.9448	0.0386826	0.247467	0.156314	0.875786	0.975042	190.567	-0.792627	0.147724	-5.36558	8.06881e-08	1.22375e-05	37.8979	-0.601795	0.277829	-2.16606	0.0303065	0.58761	17.1357	0.22129	0.345983	0.639599	0.522434	0.99972	14.4847	0.24155	0.478385	0.504927	0.61361	0.999716
Grm7	263.278	-0.397885	0.144351	-2.75637	0.00584465	0.168942	645.838	0.105444	0.108398	0.972752	0.330677	0.781302	878.827	-0.080635	0.118239	-0.681968	0.495259	0.935157	360.854	-0.202163	0.137943	-1.46556	0.142768	0.91108	68.8579	0.756795	0.193726	3.90653	9.36329e-05	0.0193724	217.926	-0.00675784	0.158686	-0.0425862	0.966031	0.999716
Grm8	274.043	0.269186	0.155074	1.73586	0.0825891	0.630095	47.8741	0.422625	0.211961	1.99388	0.046165	0.283786	239.968	0.139741	0.15532	0.899695	0.368283	0.888902	139.472	0.201027	0.186206	1.07959	0.280323	0.998836	22.5696	1.10872	0.299539	3.70141	0.000214402	0.0339753	59.8213	0.383891	0.229382	1.67359	0.0942118	0.999716
Grn	33.2815	-0.364554	0.260595	-1.39893	0.161833	0.783831	35.254	-0.826116	0.26914	-3.06946	0.00214444	0.0310073	58.6211	-0.190468	0.205777	-0.925604	0.354652	0.882653	36.0979	0.0761454	0.249284	0.305457	0.760018	0.998836	18.1312	0.249272	0.329863	0.755683	0.449839	0.99972	13.5553	0.444992	0.389045	1.14381	0.252704	0.999716
Gse1	48.3519	0.326665	0.262654	1.24371	0.213608	0.846618	96.6962	0.446044	0.161971	2.75385	0.00588995	0.0665044	92.7546	0.259771	0.181013	1.4351	0.151259	0.677156	37.6403	0.923137	0.243171	3.79625	0.000146904	0.0203686	14.6539	0.518541	0.355965	1.45672	0.145194	0.99972	15.8703	0.248593	0.362369	0.686021	0.4927	0.999716
Gsg1l	49.1845	-0.0911778	0.213123	-0.427817	0.668785	0.998894	91.7303	0.51172	0.168339	3.03982	0.00236716	0.0333002	42.4694	0.101932	0.221711	0.459754	0.645693	0.96141	21.0742	0.00321306	0.318631	0.010084	0.991954	0.999685	4.08639	-0.725282	0.706908	-1.02599	0.304895	0.99972	4.51165	-0.263806	0.687207	-0.383881	0.701067	0.999716
Gspt1	35.8918	0.260958	0.247801	1.05309	0.292299	0.909706	72.0372	0.636611	0.182475	3.48876	0.000485268	0.00944713	77.7881	0.561755	0.18361	3.05951	0.00221701	0.0551975	30.7214	0.327574	0.253862	1.29036	0.196925	0.955397	16.6498	0.104675	0.347464	0.301255	0.76322	0.99972	15.5289	0.219447	0.375437	0.584511	0.558877	0.999716
Gss	10.7404	0.216645	0.409063	0.529614	0.596379	0.997446	20.6341	1.24631	0.301995	4.12693	3.67641e-05	0.00108172	14.4302	0.135016	0.367143	0.367747	0.713062	0.970015	10.8352	0.677358	0.440788	1.5367	0.124367	0.881873	5.9288	0.180516	0.552389	0.326791	0.743826	0.99972	5.03959	-0.458245	0.647219	-0.708022	0.478932	0.999716
Gstm1	3.59403	-0.845716	0.792898	-1.06661	0.286146	0.905355	17.8407	-1.07471	0.453694	-2.36879	0.0178463	0.148643	13.1012	-1.62617	0.481844	-3.37489	0.000738442	0.0247354	7.53619	-0.666174	0.553149	-1.20433	0.228462	0.98339	2.48857	0.420414	0.859393	0.489199	0.624701	0.99972	2.9093	0.303628	0.828141	0.366638	0.713889	0.999716
Gstm7	53.313	-0.450043	0.287835	-1.56355	0.117924	0.710387	88.1396	-1.23303	0.223498	-5.51698	3.44884e-08	2.12295e-06	96.549	-0.339277	0.184866	-1.83525	0.0664681	0.471341	61.401	-0.359908	0.217792	-1.65253	0.0984259	0.840386	27.1184	1.02138	0.314492	3.2477	0.00116341	0.110874	23.9234	-0.00246132	0.294017	-0.00837135	0.993321	0.999716
Gsto1	11.8742	0.398412	0.520383	0.765613	0.443907	0.970528	28.1823	-0.91365	0.299014	-3.05554	0.00224655	0.0320771	36.4544	0.296959	0.24077	1.23337	0.217438	0.772517	10.7555	0.542404	0.412139	1.31607	0.18815	0.948198	6.13303	0.137051	0.563678	0.243136	0.8079	0.99972	3.29188	-0.155444	0.76117	-0.204217	0.838184	0.999716
Gsto2	5.87071	0.338048	0.562779	0.600676	0.548056	0.986335	35.1361	0.863576	0.264293	3.26749	0.00108504	0.018137	25.8078	0.558296	0.291378	1.91605	0.0553582	0.43267	8.83328	0.124012	0.529369	0.234263	0.814781	0.998836	6.05769	-0.483961	0.641032	-0.754971	0.450266	0.99972	2.99275	-0.396902	0.83562	-0.474979	0.634802	0.999716
Gtf2h2	40.4671	-0.261909	0.24213	-1.08169	0.279391	0.900723	45.1592	-0.864625	0.243681	-3.54819	0.000387895	0.00781751	67.0149	-0.202844	0.188504	-1.07608	0.281893	0.835541	28.2198	-0.746399	0.344886	-2.16419	0.0304496	0.58761	13.7048	-0.125467	0.379444	-0.330661	0.7409	0.99972	13.8142	-0.407772	0.382624	-1.06572	0.286549	0.999716
Gtf2i	141.076	0.0519581	0.150556	0.345108	0.730013	0.998894	161.084	0.41769	0.134921	3.09583	0.00196266	0.028874	211.795	0.21198	0.111507	1.90104	0.0572961	0.440405	63.5634	-0.151887	0.189558	-0.80127	0.422976	0.998836	37.2138	-0.115725	0.252154	-0.458945	0.646274	0.99972	28.4277	-0.242002	0.275034	-0.879899	0.378914	0.999716
Gtf3c1	55.6479	-0.0294796	0.197801	-0.149037	0.881524	0.998894	82.7657	0.620198	0.173293	3.57891	0.000345036	0.00707214	84.0629	0.206249	0.176437	1.16896	0.242418	0.796621	32.8401	-0.408816	0.279236	-1.46405	0.14318	0.911984	16.764	-0.0506927	0.356805	-0.142074	0.887021	0.99972	18.1147	0.131112	0.334654	0.391784	0.695218	0.999716
Gtsf1	24.2596	0.449152	0.292524	1.53544	0.124677	0.721157	364.27	1.1476	0.196976	5.8261	5.67383e-09	4.00056e-07	245.959	0.597727	0.231419	2.58288	0.00979803	0.158524	73.6106	0.753438	0.188654	3.99375	6.50372e-05	0.0106973	4.97805	0.158978	0.631616	0.2517	0.801273	0.99972	5.17637	-0.383376	0.611676	-0.626764	0.530814	0.999716
Gucy1a3	21.6165	-0.709029	0.342351	-2.07106	0.0383534	0.454667	124.206	-0.426408	0.160463	-2.65737	0.0078754	0.0830364	50.0734	-0.744738	0.236457	-3.14956	0.00163515	0.0445029	33.5672	-0.0583516	0.316483	-0.184375	0.853719	0.998836	17.7671	-0.781922	0.363772	-2.14948	0.0315961	0.77167	8.24277	0.386074	0.500162	0.771897	0.440176	0.999716
H2afv	13.5496	-0.464293	0.419684	-1.10629	0.2686	0.892507	19.5561	-1.29928	0.391669	-3.31728	0.000908979	0.0158073	16.4472	-0.466383	0.424904	-1.09762	0.272371	0.828163	11.4622	0.192369	0.41568	0.46278	0.643522	0.998836	7.49185	-0.515804	0.514951	-1.00166	0.31651	0.99972	5.5834	0.121117	0.600397	0.201729	0.840129	0.999716
H3f3b	11.5263	0.294173	0.404794	0.726724	0.467395	0.972317	21.4173	0.846224	0.2897	2.92104	0.00348869	0.0450371	22.8618	0.619092	0.283346	2.18493	0.028894	0.310431	9.4447	0.610611	0.47285	1.29134	0.196585	0.954865	4.92693	0.748782	0.633729	1.18155	0.237385	0.99972	4.56154	0.026717	0.698882	0.0382282	0.969506	0.999716
Haghl	11.6993	-0.762152	0.465944	-1.63572	0.101899	0.677379	17.1707	-1.87476	0.447272	-4.19154	2.77066e-05	0.000851395	21.9356	-1.19041	0.345237	-3.44808	0.000564587	0.0203949	12.8998	-0.539956	0.480924	-1.12275	0.261545	0.998836	12.1579	-1.40896	0.450611	-3.12678	0.00176733	0.147761	9.57267	0.36096	0.469663	0.768552	0.442159	0.999716
Haus8	5.64997	2.77573	0.607238	4.57108	4.85226e-06	0.000862604	3.58427	2.06072	0.718936	2.86635	0.00415237	0.0514141	2.49832	1.76993	0.955939	1.85151	0.0640961	0.465957	4.74133	2.32908	0.648774	3.58997	0.000330718	0.0377446	1.00229	0.00808262	1.38005	0.00585677	0.995327	0.99972	NA	NA	NA	NA	NA	NA
Hax1	17.8552	0.26724	0.328127	0.814439	0.415393	0.963895	61.7593	1.31484	0.183688	7.15801	8.18587e-13	9.98264e-11	46.0535	0.966503	0.239225	4.04015	5.34174e-05	0.00297864	16.6808	0.442428	0.336465	1.31493	0.188533	0.948198	7.36514	0.571823	0.505721	1.13071	0.258178	0.99972	4.53933	-0.378682	0.679968	-0.556911	0.577588	0.999716
Hbegf	1.97659	-0.0979973	0.931346	-0.105221	0.9162	0.998894	13.9004	2.03133	0.402221	5.05027	4.41181e-07	2.20477e-05	10.7835	0.740952	0.461022	1.60719	0.108012	0.586172	2.45126	0.323269	0.919565	0.351546	0.725179	0.998836	2.80121	0.822652	0.830073	0.99106	0.321656	0.99972	1.02824	2.44822	1.53705	1.5928	0.111205	0.999716
Hbp1	12.5517	-0.739547	0.435118	-1.69965	0.0891972	0.64642	20.6144	-1.19548	0.370408	-3.22746	0.00124895	0.0202823	24.7167	-0.890759	0.309095	-2.88183	0.00395374	0.0841938	12.3653	0.313033	0.407114	0.768906	0.441949	0.998836	7.98964	-0.716277	0.519029	-1.38003	0.167577	0.99972	6.21608	-0.534371	0.584009	-0.915004	0.36019	0.999716
Hcn1	205.29	0.549241	0.148853	3.68982	0.000224417	0.0178435	199.942	0.591855	0.162828	3.63485	0.000278142	0.00589419	241.361	0.362506	0.133225	2.721	0.00650849	0.119954	296.316	0.341377	0.129667	2.63271	0.00847054	0.32001	84.3514	-0.588533	0.18152	-3.24225	0.00118591	0.112233	70.2338	-0.11209	0.191118	-0.586498	0.557541	0.999716
Hcn2	46.2549	-0.304513	0.233945	-1.30165	0.193037	0.823522	51.9174	-0.829216	0.21971	-3.77413	0.000160565	0.00382476	79.2573	0.0421781	0.181586	0.232276	0.816324	0.984954	43.9977	0.311724	0.217896	1.43061	0.152542	0.918611	36.8644	-0.2467	0.253458	-0.973339	0.330385	0.99972	27.6158	0.371991	0.300977	1.23595	0.216479	0.999716
Hcn4	NA	NA	NA	NA	NA	NA	7.3558	2.14776	0.517149	4.15308	3.28025e-05	0.000981847	13.425	1.47756	0.392637	3.76316	0.000167778	0.00762795	4.42775	0.957328	0.62812	1.52412	0.12748	0.887777	NA	NA	NA	NA	NA	NA	4.43274	-3.3424	1.78552	-1.87195	0.0612134	0.999716
Hdac10	38.0612	-0.786894	0.268165	-2.93436	0.00334232	0.123254	49.9914	-0.938974	0.267746	-3.50696	0.000453251	0.00891929	64.5291	-0.535179	0.203139	-2.63455	0.00842501	0.142725	27.13	-0.333363	0.284324	-1.17248	0.241005	0.993939	4.86374	0.373512	0.629986	0.59289	0.553255	0.99972	7.07326	-0.448702	0.555057	-0.808389	0.418867	0.999716
Hdac11	31.8912	0.0348713	0.276421	0.126153	0.899611	0.998894	39.1725	-1.06523	0.26969	-3.94984	7.82025e-05	0.00204912	53.4942	-0.609654	0.207442	-2.93891	0.00329367	0.0736921	22.3521	-0.53558	0.323339	-1.6564	0.0976403	0.840386	14.4834	0.708782	0.365585	1.93876	0.0525305	0.892626	17.0679	0.0795306	0.352857	0.22539	0.821676	0.999716
Hdac7	32.1431	-0.935027	0.306666	-3.049	0.00229602	0.0973709	54.5095	-1.2581	0.262563	-4.7916	1.65455e-06	7.11344e-05	75.9442	-0.815528	0.191023	-4.26927	1.96114e-05	0.00134548	37.268	-0.0267119	0.23384	-0.114232	0.909054	0.998836	11.978	-0.0127357	0.398513	-0.031958	0.974506	0.99972	16.9233	-0.00652435	0.362272	-0.0180095	0.985631	0.999716
Hectd2	83.6265	0.362794	0.219331	1.65409	0.0981089	0.669837	100.367	0.824094	0.17462	4.71936	2.36586e-06	9.86537e-05	95.2545	0.188073	0.160762	1.16988	0.242048	0.796194	68.3153	0.371139	0.220279	1.68486	0.0920158	0.834365	31.824	-0.0480426	0.263642	-0.182227	0.855405	0.99972	27.9529	-0.145338	0.275696	-0.527168	0.598077	0.999716
Hecw2	214.915	0.095361	0.143543	0.664339	0.506474	0.980411	303.99	0.800211	0.105385	7.59325	3.11971e-14	4.65317e-12	341.933	0.261123	0.116822	2.23521	0.0254034	0.285796	124.202	0.00796374	0.140938	0.0565053	0.954939	0.998836	48.647	-0.220977	0.218355	-1.01201	0.311535	0.99972	47.2789	-0.0568168	0.223912	-0.253746	0.799692	0.999716
Herc4	76.4269	-0.750654	0.183808	-4.08389	4.42872e-05	0.00518353	81.7315	-0.834195	0.189402	-4.40436	1.06099e-05	0.000370676	122.802	-0.490001	0.162767	-3.01045	0.00260857	0.0622921	64.0283	0.0354464	0.228169	0.155351	0.876544	0.998836	25.8748	0.181478	0.297464	0.610084	0.541806	0.99972	23.8782	-0.0305613	0.305055	-0.100183	0.920199	0.999716
Herc6	8.49577	0.156896	0.495245	0.316804	0.751392	0.998894	69.8047	1.22441	0.183817	6.66102	2.71926e-11	2.74617e-09	90.3002	0.257342	0.1862	1.38208	0.166948	0.707685	20.8558	0.572471	0.342507	1.67141	0.0946401	0.835793	0.900618	-1.4275	1.53132	-0.932207	0.351229	0.99972	1.80511	0.063148	1.04898	0.0601995	0.951997	0.999716
Hfm1	16.9326	-0.682626	0.398098	-1.71472	0.086397	0.640016	46.2036	-1.256	0.277169	-4.53152	5.85598e-06	0.000218416	44.293	-0.421525	0.218431	-1.92979	0.0536331	0.42802	25.7278	-0.154661	0.282204	-0.548046	0.58366	0.998836	5.83515	0.717198	0.574784	1.24777	0.212115	0.99972	6.20454	-1.29635	0.607059	-2.13546	0.0327234	0.999716
Hif1a	33.9633	0.898378	0.272079	3.3019	0.000960313	0.0535124	54.2023	0.650261	0.196873	3.30295	0.000956743	0.0164025	48.2878	0.123848	0.218549	0.566683	0.57093	0.950595	21.0961	0.0938748	0.303972	0.308827	0.757453	0.998836	11.0732	-0.0315457	0.415377	-0.0759446	0.939463	0.99972	14.3915	-0.257318	0.40792	-0.630806	0.528167	0.999716
Hip1	36.8577	-0.603913	0.280017	-2.1567	0.0310291	0.413225	57.8857	-0.556177	0.229805	-2.42021	0.0155115	0.135621	69.8608	-0.615282	0.185568	-3.31567	0.000914234	0.0291286	32.978	-0.184215	0.292632	-0.629509	0.529016	0.998836	23.7155	0.203905	0.304906	0.66875	0.503655	0.99972	17.8074	-0.310488	0.352183	-0.881609	0.377988	0.999716
Hipk2	57.7792	0.70905	0.197435	3.59131	0.000329019	0.0238463	119.772	1.5821	0.14225	11.122	9.8032e-29	4.63619e-26	89.7428	1.03468	0.164124	6.30423	2.89631e-10	7.67253e-08	36.1944	0.59328	0.237747	2.49543	0.0125805	0.399739	13.1113	0.175607	0.391908	0.448083	0.654094	0.99972	9.91171	0.624766	0.455805	1.37069	0.170473	0.999716
Hivep2	150.582	0.284968	0.157988	1.80373	0.0712733	0.59804	186.105	0.501757	0.158278	3.17009	0.00152393	0.0238106	215.441	0.0851506	0.154393	0.551518	0.581278	0.952598	92.3974	0.0372937	0.17407	0.214246	0.830356	0.998836	44.5311	0.296214	0.221323	1.33838	0.180773	0.99972	26.462	-0.250609	0.280247	-0.894243	0.371192	0.999716
Hivep3	114.902	0.0331752	0.175709	0.188808	0.850243	0.998894	158.719	-0.281205	0.138179	-2.03508	0.0418428	0.265055	224.486	-0.0857194	0.116258	-0.737321	0.460927	0.92502	91.4632	-0.646797	0.179948	-3.59436	0.00032519	0.0376672	21.5924	-0.790213	0.324283	-2.4368	0.0148178	0.553253	29.5516	0.00413876	0.287345	0.0144035	0.988508	0.999716
Hlf	37.9211	-0.00632997	0.243522	-0.0259934	0.979263	0.998894	91.8225	-0.965565	0.173187	-5.57528	2.47129e-08	1.5867e-06	113.22	-0.822804	0.19088	-4.31058	1.62825e-05	0.00114717	36.9394	-0.300486	0.270224	-1.11199	0.266143	0.998836	7.82339	-0.689139	0.613273	-1.12371	0.261137	0.99972	10.7137	-0.881934	0.483207	-1.82517	0.0679755	0.999716
Hmga1	16.4854	0.684945	0.335683	2.04045	0.0413053	0.472226	41.429	1.42539	0.228604	6.23522	4.51148e-10	3.81998e-08	34.7309	0.719172	0.237508	3.02799	0.00246185	0.0596489	13.5992	0.691972	0.383561	1.80407	0.0712196	0.780949	8.00197	0.263525	0.474346	0.555554	0.578515	0.99972	7.57013	0.463725	0.521784	0.88873	0.374148	0.999716
Hmgcr	51.4243	-0.244152	0.329672	-0.740588	0.458943	0.972145	46.1038	0.471274	0.254505	1.85173	0.0640646	0.345155	127.7	0.571466	0.156523	3.651	0.000261217	0.0109955	40.8818	0.0926656	0.283009	0.327431	0.743342	0.998836	8.328	0.947944	0.473143	2.0035	0.0451233	0.844727	8.36757	0.20246	0.486405	0.416237	0.677237	0.999716
Hnmt	9.6429	-0.158383	0.452823	-0.349769	0.726512	0.998894	9.44148	-2.17742	0.65746	-3.31186	0.000926764	0.016016	8.15356	-0.938474	0.51886	-1.80872	0.0704942	0.48665	8.30231	-0.560917	0.516853	-1.08525	0.277809	0.998836	5.13227	0.508187	0.648606	0.783507	0.433329	0.99972	4.17482	-0.211591	0.725327	-0.291718	0.770502	0.999716
Hnrnpa0	25.5123	0.646677	0.395911	1.63339	0.102387	0.678661	40.7057	0.885735	0.290676	3.04716	0.00231017	0.0326964	45.2554	0.687361	0.250164	2.74764	0.00600267	0.113258	24.0731	0.597993	0.371201	1.61097	0.107187	0.854563	12.0203	0.635532	0.447455	1.42033	0.155513	0.99972	10.4634	0.568946	0.47335	1.20195	0.229381	0.999716
Hnrnpa2b1	111.052	0.309365	0.157038	1.97001	0.0488375	0.510678	175.541	0.616474	0.134791	4.57354	4.79557e-06	0.000182684	200.481	0.3619	0.121995	2.9665	0.00301209	0.069184	81.634	0.21069	0.206055	1.0225	0.306545	0.998836	49.3244	-0.175275	0.21609	-0.811121	0.417296	0.99972	48.8447	0.12323	0.224113	0.549855	0.582419	0.999716
Hnrnpab	20.6311	1.17756	0.321565	3.66197	0.000250286	0.0196129	21.6607	0.825719	0.306712	2.69216	0.00709902	0.0768492	26.4302	0.325561	0.269383	1.20855	0.226838	0.78247	11.3704	0.651465	0.409352	1.59146	0.111507	0.869146	4.18555	0.641208	0.672294	0.953762	0.340204	0.99972	5.21589	0.0994365	0.613524	0.162074	0.871247	0.999716
Hnrnpd	57.066	-0.192697	0.232609	-0.828419	0.407434	0.960336	121.02	0.607444	0.154743	3.9255	8.6548e-05	0.00223457	113.361	-0.0198855	0.173162	-0.114837	0.908574	0.993511	49.7247	0.0672622	0.21291	0.315919	0.752064	0.998836	28.6332	0.164751	0.267137	0.616731	0.537412	0.99972	24.9419	-0.229279	0.300272	-0.763572	0.445122	0.999716
Hnrnpf	14.1189	0.12615	0.367998	0.342801	0.731748	0.998894	35.6228	0.840767	0.247789	3.39307	0.000691129	0.0125126	29.5749	0.371076	0.255223	1.45393	0.145967	0.667819	10.1391	0.33156	0.436376	0.759804	0.447372	0.998836	7.18261	0.697282	0.524285	1.32997	0.183529	0.99972	4.30641	-0.532964	0.738818	-0.721374	0.470679	0.999716
Hnrnpll	103.621	0.268875	0.165577	1.62386	0.104405	0.682951	89.7601	0.430632	0.178647	2.41053	0.0159295	0.137828	162.664	0.399128	0.125308	3.18518	0.00144663	0.0409425	58.0178	0.140863	0.217949	0.646311	0.518078	0.998836	17.5286	0.369845	0.355608	1.04004	0.298323	0.99972	17.7179	-0.0686297	0.341701	-0.200847	0.840818	0.999716
Hnrnpu	290.34	0.102821	0.10014	1.02677	0.304529	0.916588	494.471	0.416064	0.107876	3.85688	0.000114846	0.00283676	541.159	0.180184	0.104354	1.72666	0.0842288	0.526482	221.775	0.061526	0.126026	0.488201	0.625408	0.998836	113.345	-0.094827	0.161207	-0.588231	0.556378	0.99972	92.7206	0.00966263	0.17087	0.0565495	0.954904	0.999716
Homer1	320.712	1.36762	0.252243	5.42184	5.89881e-08	2.0973e-05	399.2	1.34999	0.130772	10.3232	5.53374e-25	1.91606e-22	442.361	1.24622	0.155454	8.01663	1.08683e-15	5.99812e-13	190.683	1.00642	0.212147	4.74398	2.09558e-06	0.000817619	24.4882	0.143064	0.287374	0.497831	0.618603	0.99972	20.7468	-0.318083	0.347248	-0.916011	0.359661	0.999716
Hook2	49.2229	-1.05426	0.235746	-4.47201	7.74884e-06	0.00128339	81.2939	-0.276212	0.168627	-1.63801	0.10142	0.4449	143.5	-0.425048	0.135702	-3.13221	0.00173493	0.0463729	44.565	-0.57442	0.231683	-2.47934	0.0131627	0.407436	26.8075	0.0554808	0.282479	0.196407	0.844292	0.99972	24.5252	-0.540281	0.305048	-1.77114	0.0765382	0.999716
Hopx	4.31953	0.89246	0.677023	1.31821	0.187432	0.814007	14.1999	1.44226	0.413451	3.48834	0.000486022	0.00945232	13.2001	0.633529	0.401178	1.57917	0.114297	0.603788	1.22325	0.353971	1.2276	0.288344	0.773083	0.998836	0.472704	-1.74512	1.74672	-0.999083	0.317755	0.99972	NA	NA	NA	NA	NA	NA
Hpn	2.33241	0.802245	0.876634	0.915142	0.360117	0.948513	5.75597	1.90438	0.557826	3.41392	0.000640346	0.0117579	5.37634	1.10681	0.597735	1.85167	0.0640736	0.465957	1.76399	1.13689	1.08472	1.0481	0.294594	0.998836	1.16677	-1.27222	1.33181	-0.955257	0.339448	0.99972	0.712598	0.718284	1.81482	0.395787	0.692262	0.999716
Hrh3	61.5577	-1.29959	0.225306	-5.76812	8.01622e-09	3.77644e-06	77.6596	-0.772185	0.186132	-4.14858	3.34537e-05	0.000997949	244.346	-0.577427	0.118808	-4.86016	1.17288e-06	0.000125961	56.2982	-0.466423	0.256548	-1.81807	0.069053	0.77285	20.9624	-1.37035	0.367914	-3.72465	0.00019559	0.0325061	12.4218	-0.981644	0.420366	-2.33521	0.0195322	0.999716
Hrk	25.1637	-1.1409	0.402445	-2.83491	0.00458379	0.146151	32.6583	-1.2632	0.334041	-3.78158	0.000155837	0.00373507	28.3575	-1.08891	0.345174	-3.15467	0.00160678	0.0440841	26.9638	-1.09321	0.330594	-3.3068	0.000943697	0.079162	1.45457	0.475327	1.21336	0.391745	0.695247	0.99972	1.82589	-1.02624	1.10034	-0.932657	0.350997	0.999716
Hs2st1	46.4355	0.776882	0.205951	3.77217	0.000161831	0.0138616	97.1424	0.949423	0.188236	5.04379	4.5641e-07	2.26557e-05	90.6324	0.570968	0.169048	3.37754	0.000731372	0.024587	41.1318	0.384805	0.22609	1.702	0.0887555	0.829563	13.6684	0.146299	0.380836	0.384151	0.700866	0.99972	13.3281	0.0669152	0.396057	0.168953	0.865833	0.999716
Hs3st1	7.18328	1.76103	0.500568	3.51806	0.00043471	0.029256	6.54117	-0.3338	0.568463	-0.587198	0.557071	0.916652	10.626	0.301662	0.47237	0.638613	0.523075	0.941601	2.55972	-2.02445	1.14173	-1.77314	0.0762057	0.79869	7.1176	-0.868954	0.558811	-1.55501	0.119945	0.99972	5.29989	0.541521	0.653519	0.828623	0.407318	0.999716
Hs6st3	65.6158	-0.699816	0.337551	-2.07322	0.038152	0.453449	157.519	0.69518	0.201616	3.44804	0.000564668	0.0106403	305.911	-0.0813498	0.139512	-0.583103	0.559824	0.950398	36.4482	-0.095028	0.254304	-0.373679	0.708643	0.998836	22.969	-0.841819	0.356921	-2.35856	0.0183462	0.620403	10.9812	-0.275699	0.441117	-0.625001	0.53197	0.999716
Hscb	13.0825	-0.459171	0.406029	-1.13088	0.258104	0.884794	18.9869	-1.57789	0.407905	-3.86829	0.000109603	0.00274219	29.7427	-0.264932	0.271399	-0.976172	0.328979	0.8688	9.00701	-0.735544	0.519833	-1.41496	0.157079	0.922096	6.74338	-0.0753764	0.555418	-0.135711	0.89205	0.99972	5.68297	0.196954	0.59879	0.328919	0.742217	0.999716
Hsp90aa1	120.654	0.769622	0.289837	2.65536	0.00792231	0.203667	179.562	0.675716	0.16039	4.21297	2.52038e-05	0.00078696	227.74	0.786951	0.158385	4.96861	6.74357e-07	7.65607e-05	102.803	0.589818	0.218553	2.69874	0.00696032	0.286209	54.8762	-0.0133413	0.258216	-0.0516673	0.958794	0.99972	52.0347	0.359349	0.212314	1.69254	0.0905438	0.999716
Hsp90b1	86.4009	0.697205	0.181314	3.84528	0.000120413	0.0115181	129.207	0.264187	0.166262	1.58898	0.112065	0.467801	142.426	0.66696	0.149962	4.44751	8.68701e-06	0.000698759	70.0901	0.686965	0.205089	3.34959	0.000809316	0.0722229	44.313	0.598431	0.249305	2.4004	0.0163771	0.583873	46.7237	0.425389	0.223855	1.90029	0.0573953	0.999716
Hspa4	57.2856	0.372497	0.204125	1.82484	0.0680245	0.588816	96.6812	0.530088	0.14961	3.54313	0.000395402	0.0079203	102.83	0.464184	0.155544	2.98427	0.00284256	0.0661311	48.3067	0.502325	0.205481	2.44463	0.0145003	0.431875	21.2959	-0.0548231	0.307218	-0.17845	0.85837	0.99972	18.815	0.0846539	0.334825	0.25283	0.800399	0.999716
Hspa4l	50.6591	0.616591	0.199099	3.0969	0.00195557	0.0871176	77.9915	0.680504	0.162878	4.178	2.94083e-05	0.000893774	71.9098	0.209239	0.171468	1.22028	0.222359	0.777102	31.1558	-0.0256025	0.281812	-0.0908495	0.927612	0.998836	25.7664	-0.430115	0.299319	-1.43698	0.150724	0.99972	25.0896	0.142149	0.31721	0.448124	0.654064	0.999716
Hspa5	68.6814	0.884186	0.234027	3.77814	0.000158002	0.0137207	117.881	1.03168	0.145984	7.06713	1.58175e-12	1.80412e-10	102.799	1.32271	0.154793	8.54501	1.2852e-17	1.02138e-14	64.2858	0.892931	0.182547	4.8915	1.00068e-06	0.00041971	32.0675	0.388308	0.259608	1.49575	0.134719	0.99972	28.4837	1.25363	0.292829	4.28109	1.8598e-05	0.0306124
Hspa8	48.2438	0.949764	0.249505	3.80659	0.000140896	0.0127036	70.7138	0.916847	0.197696	4.63766	3.52383e-06	0.000140591	92.6683	0.909505	0.195131	4.661	3.14675e-06	0.000293519	49.3969	0.928127	0.205778	4.51033	6.47272e-06	0.00180988	17.2739	0.643163	0.360017	1.78648	0.0740216	0.977924	20.6592	0.3734	0.331021	1.12803	0.259309	0.999716
Hsph1	71.2752	0.695661	0.191436	3.63391	0.000279156	0.0208747	109.885	1.29341	0.145201	8.90773	5.20902e-19	1.14776e-16	131.622	0.977415	0.155714	6.27699	3.4518e-10	8.90653e-08	67.808	0.735152	0.204648	3.59228	0.000327794	0.0376672	15.5439	-0.430626	0.368603	-1.16826	0.2427	0.99972	19.7844	0.514193	0.327067	1.57213	0.11592	0.999716
Ica1l	46.9553	-0.526835	0.262611	-2.00614	0.0448411	0.488979	41.2572	-0.931177	0.253734	-3.66989	0.000242656	0.00527478	62.8901	-0.368504	0.205733	-1.79117	0.0732654	0.495963	27.4642	-0.210772	0.280389	-0.751711	0.452225	0.998836	13.1571	0.105497	0.387733	0.272086	0.785556	0.99972	17.5795	-0.476974	0.360169	-1.32431	0.185401	0.999716
Ict1	17.7323	0.308527	0.334896	0.92126	0.356915	0.948513	20.6742	-1.06415	0.34844	-3.05404	0.00225779	0.0321664	25.6473	-0.369815	0.286796	-1.28947	0.197235	0.747647	11.6573	0.364162	0.407527	0.893589	0.371542	0.998836	5.6701	0.579738	0.630721	0.919168	0.358008	0.99972	4.67368	-0.84922	0.663829	-1.27927	0.2008	0.999716
Id3	1.39127	0.827846	1.04872	0.78939	0.429884	0.96643	2.36132	3.09177	0.997734	3.0988	0.00194308	0.0287081	1.15414	0.53187	1.35577	0.392302	0.694835	0.96751	0.594414	-0.452394	1.66955	-0.270968	0.786416	0.998836	NA	NA	NA	NA	NA	NA	NA	NA	NA	NA	NA	NA
Idua	60.9723	-0.923914	0.213376	-4.32999	1.49117e-05	0.00219529	101.892	-0.737983	0.200406	-3.68244	0.00023101	0.00507281	159.216	-0.613749	0.155854	-3.93798	8.21711e-05	0.00427376	36.83	-0.396731	0.263974	-1.50292	0.132861	0.893371	38.4061	-0.3119	0.24644	-1.26562	0.205648	0.99972	27.9153	-0.12819	0.278316	-0.460594	0.64509	0.999716
Ier5	40.4307	1.49355	0.314057	4.75565	1.97807e-06	0.000407158	28.3952	0.959616	0.328024	2.92544	0.00343967	0.0445525	43.9865	1.27482	0.220515	5.78108	7.42239e-09	1.48958e-06	19.9839	1.46241	0.366704	3.98798	6.66379e-05	0.0107499	0.614699	0.197342	1.64458	0.119995	0.904487	0.99972	NA	NA	NA	NA	NA	NA
Iffo1	59.1492	0.126287	0.194307	0.649935	0.515734	0.980411	139.313	0.690577	0.141894	4.86686	1.13386e-06	5.00812e-05	127.633	0.55872	0.1387	4.02825	5.61932e-05	0.00308977	54.7617	0.634045	0.208861	3.03573	0.00239957	0.144812	16.9109	-0.443569	0.35588	-1.2464	0.212618	0.99972	14.3629	0.530971	0.397659	1.33524	0.181797	0.999716
Ifrd1	11.5224	0.981988	0.468568	2.09572	0.036107	0.443546	17.2701	1.56528	0.355634	4.40137	1.07568e-05	0.000375135	20.8118	1.20419	0.334059	3.60472	0.000312492	0.0127551	3.10452	-0.243258	0.805643	-0.301943	0.762696	0.998836	1.65126	-1.12591	1.13665	-0.990552	0.321904	0.99972	2.49578	-0.387072	0.921777	-0.41992	0.674544	0.999716
Ift122	59.7368	-0.690997	0.250244	-2.76129	0.00575728	0.167682	102.482	-0.953827	0.175912	-5.42217	5.88803e-08	3.43882e-06	97.8041	-0.497476	0.168633	-2.95005	0.00317724	0.0715707	49.895	-0.15714	0.243893	-0.644299	0.519382	0.998836	18.1188	-0.276833	0.360219	-0.768515	0.442181	0.99972	14.3366	-0.161887	0.390898	-0.414142	0.67877	0.999716
Ift140	32.0373	-0.63135	0.302893	-2.0844	0.0371237	0.449588	39.7703	-0.961799	0.269053	-3.57476	0.000350546	0.00713231	49.1293	-0.695493	0.218956	-3.17641	0.00149111	0.0419624	26.1058	-0.918913	0.304781	-3.015	0.00256982	0.153978	18.7066	-0.132379	0.335239	-0.394881	0.692931	0.99972	15.6164	-0.239522	0.365564	-0.655213	0.512331	0.999716
Ift81	15.3673	-0.958681	0.425518	-2.25297	0.0242609	0.366912	18.9307	-1.16267	0.376017	-3.09208	0.00198761	0.0292189	28.545	-0.47191	0.269032	-1.7541	0.0794127	0.514435	10.7454	-0.561712	0.483579	-1.16157	0.24541	0.99727	8.74756	-0.152983	0.481759	-0.31755	0.750826	0.99972	5.11057	-0.169451	0.625523	-0.270895	0.786471	0.999716
Ift88	70.5074	-0.211453	0.186006	-1.13681	0.255617	0.882595	72.4988	-0.681613	0.199625	-3.41446	0.000639076	0.0117457	111.092	-0.344959	0.162511	-2.12269	0.03378	0.335739	50.7358	-0.128348	0.212983	-0.602623	0.54676	0.998836	30.3583	0.214908	0.261978	0.820331	0.412028	0.99972	21.9804	-0.320314	0.322748	-0.99246	0.320973	0.999716
Igdcc4	52.7513	-0.125672	0.220399	-0.570202	0.568541	0.991381	57.6582	-0.784828	0.216457	-3.62579	0.000288074	0.0060583	86.3396	-0.386504	0.167722	-2.30443	0.0211983	0.253956	43.093	-0.0706374	0.242268	-0.291568	0.770617	0.998836	31.1158	0.0896323	0.26709	0.335589	0.737181	0.99972	24.7143	0.192979	0.290666	0.663918	0.506742	0.999716
Igsf11	31.4038	-0.108447	0.263291	-0.411891	0.680419	0.998894	78.0481	-0.883948	0.19561	-4.51893	6.21516e-06	0.000229985	43.2823	-0.32129	0.221822	-1.44841	0.147503	0.66942	20.712	-0.327503	0.329524	-0.993867	0.320287	0.998836	20.1389	-0.56764	0.333943	-1.69981	0.0891667	0.99972	4.11829	-0.412122	0.726578	-0.56721	0.570571	0.999716
Igsf21	223.534	0.52798	0.107255	4.92266	8.53774e-07	0.000208942	80.1046	-0.251803	0.168854	-1.49124	0.135898	0.521587	136.042	0.521802	0.144442	3.61255	0.000303204	0.0124464	96.5379	0.210902	0.180525	1.16827	0.242699	0.996027	9.72337	1.37802	0.450773	3.05701	0.00223558	0.168323	9.55463	0.34011	0.468709	0.725631	0.468065	0.999716
Igsf3	3.12605	-1.10824	0.892235	-1.24209	0.214202	0.84672	43.3291	1.17251	0.237155	4.94405	7.65142e-07	3.54084e-05	47.1428	0.769116	0.239987	3.20482	0.00135147	0.0388019	29.7661	0.74978	0.322336	2.32608	0.0200143	0.487446	13.5902	0.329694	0.437657	0.753317	0.45126	0.99972	25.8124	0.100025	0.29008	0.344818	0.730231	0.999716
Igsf9b	76.7221	0.913737	0.207352	4.4067	1.04958e-05	0.00163295	241.873	2.44019	0.142069	17.1761	4.01149e-66	9.72284e-63	179.377	1.05453	0.15277	6.90278	5.09954e-12	1.7775e-09	58.0586	0.317518	0.203854	1.55757	0.119335	0.876991	18.0037	0.0284626	0.332971	0.0854806	0.931879	0.99972	15.3332	0.219419	0.382749	0.57327	0.566462	0.999716
Ikzf2	13.7213	-0.215813	0.421415	-0.512116	0.60857	0.998894	19.3113	-1.37692	0.393168	-3.50212	0.000461567	0.00905346	16.2826	-0.954051	0.386437	-2.46884	0.0135552	0.194732	8.38719	0.308662	0.546438	0.564862	0.572167	0.998836	5.00594	0.278805	0.623075	0.447465	0.654539	0.99972	2.40786	-0.467477	0.905098	-0.516493	0.60551	0.999716
Il15ra	3.05282	1.50764	0.740358	2.03636	0.0417139	0.474099	3.75989	2.74355	0.870568	3.15145	0.00162461	0.0248824	2.67043	1.63586	0.90557	1.80645	0.0708486	0.487572	1.75628	1.9428	1.19772	1.62208	0.104786	0.851964	NA	NA	NA	NA	NA	NA	NA	NA	NA	NA	NA	NA
Il1rapl1	281.316	0.0236155	0.14256	0.165653	0.86843	0.998894	1142.59	0.572073	0.113454	5.04232	4.59913e-07	2.26914e-05	614.058	0.15499	0.098018	1.58124	0.113824	0.602733	251.763	0.178612	0.163353	1.09341	0.274213	0.998836	191.906	-0.897356	0.18183	-4.93515	8.00881e-07	0.000727627	75.1272	-0.443422	0.195193	-2.27171	0.0231042	0.999716
Ildr2	42.707	0.129826	0.230262	0.563819	0.572877	0.991946	162.119	0.926527	0.14416	6.42707	1.3009e-10	1.18424e-08	113.497	0.331817	0.160905	2.0622	0.0391888	0.364515	54.4512	0.574308	0.222299	2.58349	0.00978059	0.348656	17.0075	1.44575	0.377231	3.83253	0.000126833	0.0233578	37.5529	0.451502	0.247114	1.8271	0.0676844	0.999716
Ilk	28.1655	-1.17347	0.355413	-3.30171	0.000960981	0.0535124	35.0156	-0.928769	0.282064	-3.29276	0.000992089	0.0168594	53.0322	-0.817565	0.220228	-3.71235	0.000205345	0.00898634	24.6184	-1.0936	0.334576	-3.26862	0.00108072	0.088016	8.95936	-0.333966	0.509068	-0.656034	0.511802	0.99972	10.415	-0.311718	0.45425	-0.686226	0.492571	0.999716
Immt	63.67	-0.000118257	0.184444	-0.000641152	0.999488	0.999927	71.1138	-0.560055	0.182978	-3.06078	0.00220762	0.0316846	104.834	-0.0282111	0.162657	-0.17344	0.862306	0.992688	53.0264	0.0866189	0.206833	0.418786	0.675372	0.998836	29.3387	-0.288347	0.286035	-1.00808	0.313416	0.99972	23.1882	0.110229	0.314332	0.350676	0.725831	0.999716
Inhba	6.06985	3.49266	0.674238	5.18015	2.21706e-07	6.52786e-05	66.0892	4.18683	0.239414	17.4878	1.77393e-68	4.91378e-65	50.8869	4.38941	0.287802	15.2515	1.60888e-52	2.65171e-48	5.62811	3.57243	0.720839	4.95593	7.19855e-07	0.000317816	NA	NA	NA	NA	NA	NA	NA	NA	NA	NA	NA	NA
Inpp5a	12.5003	0.353655	0.37612	0.940272	0.347078	0.942213	38.2752	1.57043	0.244094	6.43371	1.24527e-10	1.14435e-08	36.7823	0.893741	0.243905	3.6643	0.000248012	0.0106426	9.89885	-0.0756711	0.440219	-0.171894	0.863521	0.998836	6.75052	0.64481	0.531338	1.21356	0.224917	0.99972	5.06569	-0.048651	0.654816	-0.0742972	0.940774	0.999716
Inpp5b	97.9084	-0.335619	0.180965	-1.85461	0.0636525	0.571155	119.929	-0.598011	0.175781	-3.40203	0.000668884	0.0121852	157.551	-0.346363	0.144832	-2.39148	0.0167808	0.221631	70.5627	-0.194684	0.193209	-1.00764	0.313628	0.998836	49.2961	-0.16052	0.213955	-0.750251	0.453104	0.99972	43.2557	0.14284	0.240718	0.59339	0.55292	0.999716
Inpp5f	43.9749	-0.357728	0.232891	-1.53603	0.124531	0.721157	27.855	-1.11482	0.322566	-3.45609	0.000548073	0.0104097	33.475	-0.630419	0.292115	-2.15812	0.0309184	0.320442	18.4374	-0.623796	0.370778	-1.6824	0.092492	0.835655	25.5019	-0.325767	0.292877	-1.1123	0.266009	0.99972	21.8666	-0.202695	0.323425	-0.626714	0.530847	0.999716
Inpp5j	20.4082	0.0133641	0.335978	0.0397766	0.968271	0.998894	29.7856	-0.17309	0.266658	-0.64911	0.516267	0.899358	29.0056	-0.279933	0.273184	-1.02471	0.305502	0.854168	14.6963	-0.467982	0.388393	-1.20492	0.228235	0.98339	29.5935	-1.07266	0.288372	-3.7197	0.000199462	0.0327503	7.63895	0.106796	0.528512	0.202069	0.839862	0.999716
Ints6	38.049	-0.47404	0.266753	-1.77707	0.0755564	0.612524	85.5034	0.68138	0.16089	4.23508	2.28472e-05	0.000725051	78.9952	-0.180857	0.191661	-0.943626	0.345361	0.876189	38.9249	-0.15252	0.237341	-0.642619	0.520471	0.998836	16.958	-0.153486	0.356162	-0.430944	0.666509	0.99972	15.7655	-0.032919	0.382446	-0.0860748	0.931407	0.999716
Ipcef1	61.5807	0.483588	0.192365	2.51391	0.0119401	0.255696	21.047	0.553104	0.326301	1.69508	0.0900609	0.4144	58.2823	0.80315	0.186563	4.30498	1.66997e-05	0.0011718	13.1762	0.594136	0.419106	1.41763	0.156299	0.920796	2.05808	-0.599127	1.01019	-0.593081	0.553127	0.99972	2.15855	0.000591319	0.968223	0.000610726	0.999513	0.999914
Ipo5	26.1805	0.78831	0.341773	2.30653	0.021081	0.342641	42.9074	0.982874	0.227167	4.32665	1.51396e-05	0.000507007	42.5971	0.103405	0.25051	0.412778	0.679769	0.966365	24.8154	0.360955	0.362266	0.99638	0.319066	0.998836	5.66826	0.286538	0.565973	0.506274	0.612664	0.99972	6.63799	0.38454	0.567597	0.677487	0.498097	0.999716
Ipo8	29.3857	-0.269236	0.292726	-0.919756	0.3577	0.948513	34.5453	-0.835582	0.276349	-3.02365	0.00249745	0.0347884	39.5997	-0.500506	0.24332	-2.05699	0.0396876	0.366994	18.5434	-0.415211	0.363903	-1.14099	0.253873	0.998836	12.7609	0.210049	0.408728	0.51391	0.607315	0.99972	10.8949	0.197548	0.455683	0.433522	0.664636	0.999716
Ippk	13.3146	0.808706	0.357909	2.25953	0.0238506	0.364	36.6888	1.42088	0.230285	6.17009	6.8249e-10	5.60741e-08	27.2117	0.591211	0.293616	2.01355	0.0440564	0.387478	7.55176	0.113533	0.50303	0.225697	0.821437	0.998836	5.22701	0.175384	0.614795	0.285272	0.775436	0.99972	4.77185	-0.62439	0.653335	-0.955697	0.339225	0.999716
Iqgap2	67.2849	1.01852	0.279899	3.63889	0.000273821	0.0207224	116.53	0.609313	0.167844	3.63023	0.000283167	0.00597557	38.5616	0.147816	0.249177	0.593216	0.553036	0.949431	98.9771	0.286168	0.203993	1.40283	0.160667	0.923472	19.4099	-0.904709	0.350244	-2.58309	0.00979209	0.434679	10.0061	0.0602508	0.478065	0.126031	0.899708	0.999716
Iqsec3	56.8929	0.979714	0.191102	5.12665	2.94946e-07	8.55072e-05	70.6061	0.912794	0.188562	4.8408	1.29314e-06	5.64732e-05	116.634	0.443152	0.152416	2.90752	0.00364305	0.0792772	28.7525	0.573306	0.285883	2.00538	0.0449219	0.67411	40.9433	0.532072	0.253214	2.10128	0.0356168	0.79468	27.2432	0.369091	0.293025	1.25959	0.207818	0.999716
Irak1	45.9669	-0.508017	0.234789	-2.16372	0.0304859	0.408169	55.7438	-1.11202	0.222118	-5.00645	5.54428e-07	2.66098e-05	66.7421	-0.434139	0.183052	-2.37167	0.0177079	0.227625	34.7353	-0.724993	0.262907	-2.75761	0.00582262	0.261193	16.6912	0.30594	0.367621	0.832214	0.405288	0.99972	17.4131	-0.275144	0.349388	-0.7875	0.430989	0.999716
Irs2	2.14782	-0.283671	0.979656	-0.289562	0.772152	0.998894	14.6349	1.99931	0.367015	5.44751	5.10809e-08	3.01969e-06	9.74269	0.386599	0.470092	0.822391	0.410854	0.90964	6.82727	1.53176	0.53202	2.87914	0.00398758	0.201505	1.95487	0.824741	1.01016	0.816443	0.414247	0.99972	2.02276	-0.0682435	1.00245	-0.0680768	0.945725	0.999716
Islr2	35.5531	-0.558994	0.32051	-1.74408	0.0811457	0.626861	10.4744	-1.61659	0.567082	-2.85072	0.00436198	0.0535648	30.9372	-1.00694	0.319308	-3.15351	0.00161321	0.0440869	2.46711	-1.8148	1.13732	-1.59568	0.110561	0.863942	2.3429	-1.10131	0.974761	-1.12982	0.25855	0.99972	0.994752	0.248427	1.50801	0.164738	0.86915	0.999716
Ism1	3.75877	0.907173	0.728671	1.24497	0.213143	0.846618	31.8666	2.09581	0.256918	8.15751	3.42013e-16	5.9211e-14	15.1553	0.858735	0.426831	2.01188	0.0442322	0.388336	6.08318	0.296005	0.549952	0.538238	0.590413	0.998836	1.27103	-1.49692	1.34961	-1.10915	0.267365	0.99972	1.3652	-0.170174	1.28827	-0.132095	0.894909	0.999716
Israa	7.30627	1.32877	0.49959	2.65972	0.00782066	0.202157	12.7589	1.89198	0.39473	4.7931	1.64228e-06	7.07639e-05	17.7506	1.82941	0.384068	4.76324	1.90509e-06	0.000192134	5.37338	1.16808	0.591353	1.97526	0.0482383	0.690294	NA	NA	NA	NA	NA	NA	NA	NA	NA	NA	NA	NA
Isyna1	53.0999	-0.18546	0.218827	-0.847522	0.396704	0.960336	127.912	-0.53143	0.178833	-2.97166	0.00296194	0.0396904	143.922	-0.19431	0.153826	-1.26318	0.206523	0.760209	44.2005	-0.269098	0.231258	-1.16362	0.244576	0.99727	14.9132	-0.201854	0.37463	-0.53881	0.590018	0.99972	26.4101	-0.156484	0.288119	-0.543125	0.587044	0.999716
Itga6	49.2561	0.132992	0.248158	0.535916	0.592016	0.99742	16.2902	0.362523	0.377198	0.961093	0.336506	0.787235	18.7947	0.507672	0.324782	1.56312	0.118025	0.610817	24.205	1.69591	0.369375	4.59131	4.40465e-06	0.00134358	3.04582	-0.739554	0.888841	-0.832043	0.405385	0.99972	10.892	-0.895139	0.468374	-1.91116	0.0559835	0.999716
Itga8	62.6651	-0.926599	0.226108	-4.09804	4.16661e-05	0.00493809	11.2064	0.139875	0.44493	0.314375	0.753236	0.96389	20.7118	-0.184861	0.313257	-0.590127	0.555105	0.949468	14.3749	-0.837899	0.447159	-1.87383	0.0609544	0.748023	2.59417	-0.582903	0.903185	-0.645386	0.518677	0.99972	1.87765	0.802655	1.13555	0.706844	0.479663	0.999716
Itgav	43.125	1.02279	0.226482	4.51598	6.30236e-06	0.00106992	163.578	1.15293	0.162177	7.10905	1.16846e-12	1.37312e-10	100.67	0.838562	0.214295	3.91311	9.11132e-05	0.0046062	35.5417	1.19766	0.269379	4.446	8.74835e-06	0.00225802	6.32865	-0.305089	0.55593	-0.54879	0.58315	0.99972	4.84264	0.294187	0.667528	0.440711	0.659422	0.999716
Itm2b	111.637	0.0264858	0.199568	0.132716	0.894418	0.998894	155.608	-0.175854	0.188653	-0.932156	0.351256	0.800965	189.943	0.110615	0.156929	0.704875	0.480888	0.93177	104.128	0.108375	0.192729	0.562319	0.573899	0.998836	73.5651	0.684222	0.187249	3.65407	0.000258118	0.0390848	86.54	0.17441	0.185448	0.940476	0.346973	0.999716
Itpa	26.9072	0.133146	0.284919	0.467313	0.640276	0.998894	60.8794	0.65274	0.222172	2.93799	0.00330346	0.0431922	43.7532	0.382132	0.238792	1.60027	0.109539	0.591712	17.6891	0.122671	0.339255	0.361589	0.717659	0.998836	2.79852	-0.0949057	0.837382	-0.113336	0.909764	0.99972	4.46945	-0.596881	0.677733	-0.880702	0.378479	0.999716
Itpkc	12.2211	-0.420815	0.442473	-0.951053	0.341577	0.940759	23.9448	1.43598	0.283662	5.06229	4.14247e-07	2.0863e-05	28.4873	0.634591	0.270725	2.34404	0.0190759	0.238005	10.0904	0.124902	0.437634	0.285404	0.775335	0.998836	3.54058	-0.553977	0.772155	-0.717443	0.473101	0.99972	4.7894	1.1667	0.677494	1.72208	0.0850556	0.999716
Itpr1	231.462	0.65273	0.142627	4.57648	4.72857e-06	0.00084862	324.773	0.703692	0.135745	5.18393	2.17263e-07	1.17674e-05	298.583	0.238801	0.101374	2.35564	0.0184907	0.23401	140.949	0.103658	0.148993	0.695728	0.486599	0.998836	32.4554	-1.32143	0.289246	-4.56853	4.91151e-06	0.00232313	13.2445	-0.856212	0.396948	-2.15699	0.0310068	0.999716
Jak1	68.5132	0.247201	0.205633	1.20215	0.229307	0.860056	126.636	0.542946	0.159831	3.397	0.000681278	0.0123689	139.778	0.258575	0.136545	1.89369	0.0582657	0.443534	51.9442	0.132201	0.21603	0.611957	0.540566	0.998836	22.7267	0.41388	0.305989	1.3526	0.176184	0.99972	25.3277	0.453099	0.293053	1.54613	0.122072	0.999716
Jak2	74.2452	0.458617	0.179597	2.55359	0.0106619	0.241482	128.661	1.37169	0.139106	9.86074	6.15942e-23	1.86611e-20	110.448	0.661573	0.158843	4.16494	3.11436e-05	0.0019276	54.4825	0.541588	0.209632	2.58351	0.00977997	0.348656	10.6599	-0.16433	0.469544	-0.349977	0.726356	0.99972	12.8543	0.0788802	0.406628	0.193986	0.846187	0.999716
Jarid2	43.9646	0.223464	0.257734	0.867033	0.385924	0.958255	117.79	1.22287	0.143277	8.53495	1.40217e-17	2.80414e-15	131.203	0.969778	0.154992	6.25696	3.92543e-10	9.99876e-08	43.9599	0.506021	0.225139	2.24759	0.0246023	0.540252	18.8475	0.301469	0.357939	0.842236	0.399656	0.99972	12.1807	-0.183513	0.462283	-0.396971	0.691389	0.999716
Jmjd1c	101.957	-0.12015	0.152368	-0.788551	0.430374	0.96643	235.714	0.553071	0.149467	3.70028	0.000215359	0.00479428	268.75	0.0768196	0.11642	0.659851	0.509349	0.938377	109.347	0.0363416	0.157363	0.230942	0.81736	0.998836	42.0608	-0.477464	0.233899	-2.04133	0.041218	0.830945	30.171	0.0168616	0.280094	0.0601998	0.951996	0.999716
Jun	7.50961	1.08027	0.522417	2.06783	0.038656	0.456698	17.935	1.14991	0.330993	3.47412	0.000512527	0.00990817	21.1934	0.680548	0.33094	2.05641	0.0397433	0.366994	3.19403	0.570392	0.752472	0.758025	0.448436	0.998836	1.66788	-0.656537	1.09632	-0.598856	0.549269	0.99972	2.35282	-0.136383	0.922344	-0.147865	0.882449	0.999716
Junb	14.5484	0.845419	0.472481	1.78932	0.0735638	0.60855	21.6845	1.40178	0.299144	4.68597	2.78641e-06	0.000113984	36.1037	1.90923	0.292978	6.51663	7.19034e-11	2.1226e-08	12.3698	1.16173	0.440122	2.63957	0.00830119	0.316521	1.69494	1.75367	1.07968	1.62425	0.104323	0.99972	2.04085	0.333192	0.967447	0.344404	0.730543	0.999716
Jund	32.0466	0.92887	0.351959	2.63914	0.00831155	0.208962	52.3683	1.04405	0.249952	4.17699	2.95391e-05	0.000896342	59.2407	0.88369	0.207588	4.25694	2.07245e-05	0.00139578	21.2865	0.795552	0.314068	2.53305	0.0113073	0.377894	13.0651	0.416964	0.399184	1.04454	0.296234	0.99972	13.2356	0.60228	0.429509	1.40225	0.16084	0.999716
Kalrn	505.872	-0.228701	0.119102	-1.92022	0.0548306	0.540776	815.537	-0.261087	0.105545	-2.47371	0.0133717	0.121898	969.659	-0.40068	0.0941945	-4.25375	2.10219e-05	0.00140627	380.833	-0.321817	0.0986685	-3.26159	0.00110788	0.0893601	99.5536	0.119099	0.171806	0.693219	0.488172	0.99972	100.183	0.173737	0.16765	1.0363	0.300061	0.999716
Kat2b	8.86499	-0.0533913	0.536583	-0.0995024	0.920739	0.998894	15.807	1.2012	0.335988	3.57514	0.000350044	0.00712957	15.2246	0.464785	0.363761	1.27772	0.201348	0.752941	6.43341	0.20976	0.530759	0.395207	0.69269	0.998836	12.4434	-0.13393	0.402264	-0.332939	0.73918	0.99972	9.86592	0.255159	0.468064	0.545138	0.585659	0.999716
Kcna1	217.979	0.688897	0.159007	4.3325	1.47427e-05	0.00219529	135.128	-0.154654	0.194126	-0.796667	0.425644	0.8512	191.979	0.867984	0.165203	5.25405	1.48794e-07	2.12679e-05	79.4463	0.159323	0.182461	0.873189	0.38256	0.998836	45.3327	-0.883698	0.274371	-3.22081	0.00127828	0.118506	17.1773	0.0166916	0.35228	0.0473818	0.962209	0.999716
Kcnab1	63.5572	0.0962964	0.641087	0.150208	0.8806	0.998894	68.764	0.0959818	0.222593	0.4312	0.666323	0.953436	415.555	0.648189	0.168764	3.84081	0.000122628	0.00582865	135.946	0.723706	0.1631	4.43718	9.1144e-06	0.00231324	102.467	-0.281502	0.19616	-1.43506	0.15127	0.99972	72.7416	-0.0780495	0.205942	-0.378987	0.704697	0.999716
Kcnc1	53.7342	0.342968	0.259262	1.32287	0.18588	0.812012	103.064	0.0665144	0.15207	0.437394	0.661826	0.952594	98.0254	-0.00796019	0.177617	-0.0448166	0.964254	0.998288	27.6418	0.279309	0.297416	0.93912	0.347669	0.998836	147.6	-0.848916	0.166905	-5.08621	3.65295e-07	0.000355588	80.0605	-0.237422	0.179469	-1.32291	0.185864	0.999716
Kcnc2	24.4935	0.5951	0.33358	1.78398	0.0744273	0.610516	88.3221	0.681395	0.205581	3.31449	0.000918106	0.0159267	143.675	0.436359	0.155326	2.80931	0.00496484	0.0991371	13.4509	0.671388	0.412636	1.62707	0.103722	0.850594	496.406	0.035034	0.11047	0.317135	0.751141	0.99972	189.255	-0.00669896	0.144029	-0.0465113	0.962903	0.999716
Kcnd3	79.0303	0.284903	0.185717	1.53407	0.125012	0.721157	163.506	0.5704	0.147891	3.85689	0.000114837	0.00283676	134.814	0.430558	0.182167	2.36353	0.0181017	0.230838	43.5466	0.111534	0.236184	0.472234	0.63676	0.998836	23.2828	0.61051	0.310078	1.96889	0.0489654	0.874575	47.8019	0.335391	0.224316	1.49517	0.13487	0.999716
Kcnf1	34.0281	0.921236	0.307794	2.99303	0.00276222	0.109582	43.8018	1.75218	0.269898	6.49202	8.46916e-11	8.04985e-09	48.7528	0.90101	0.252805	3.56405	0.00036518	0.0142361	35.6209	1.49804	0.317842	4.71315	2.43913e-06	0.000874365	7.12797	1.51817	0.548716	2.76676	0.00566161	0.308626	9.26288	1.02689	0.489989	2.09575	0.0361042	0.999716
Kcng3	4.17013	0.795947	0.696226	1.14323	0.252943	0.880301	58.0729	0.321468	0.189254	1.69861	0.0893936	0.412406	36.0968	0.884831	0.237397	3.72723	0.000193598	0.00861878	17.6592	-0.0103529	0.347364	-0.0298043	0.976223	0.998836	2.75243	0.897276	0.812799	1.10393	0.269622	0.99972	2.19732	0.0980588	0.954985	0.102681	0.918216	0.999716
Kcnh1	43.8266	-0.301703	0.287931	-1.04783	0.294716	0.910894	93.96	0.48442	0.156871	3.08801	0.00201502	0.0295546	164.467	0.434894	0.122229	3.55803	0.000373647	0.014471	27.0741	0.0457481	0.28062	0.163025	0.870498	0.998836	12.2803	-0.576922	0.426081	-1.35402	0.17573	0.99972	4.1076	0.540013	0.714156	0.756157	0.449555	0.999716
Kcnh2	3.20194	0.863272	0.939412	0.918949	0.358122	0.948513	20.6932	1.01243	0.3203	3.16088	0.00157291	0.0243211	18.5894	0.626427	0.316801	1.97735	0.048002	0.406077	12.3235	-0.0128376	0.399167	-0.0321609	0.974344	0.998836	13.9486	-0.335731	0.414704	-0.809568	0.418189	0.99972	7.6742	0.648508	0.596105	1.08791	0.276635	0.999716
Kcnh5	11.5901	-0.461195	0.435394	-1.05926	0.289482	0.90831	26.3327	0.0985046	0.325893	0.302261	0.762453	0.964494	80.2847	-0.827136	0.209384	-3.95033	7.80426e-05	0.00410018	6.53538	-0.860093	0.59395	-1.44809	0.147592	0.91795	6.28837	0.0953317	0.577232	0.165153	0.868823	0.99972	4.03004	-0.0857192	0.724019	-0.118394	0.905756	0.999716
Kcnh7	507.205	0.508003	0.118226	4.29688	1.7322e-05	0.00247285	579.748	0.559323	0.135139	4.13888	3.49012e-05	0.00103004	566.498	-0.076525	0.116854	-0.654875	0.512548	0.939002	308.152	0.252026	0.116606	2.16135	0.0306686	0.588655	101.776	-0.275428	0.180083	-1.52945	0.126154	0.99972	44.5169	-0.176633	0.239268	-0.738222	0.46038	0.999716
Kcnip2	26.6191	-0.497153	0.293995	-1.69103	0.0908317	0.649384	118.4	-0.987305	0.218589	-4.51671	6.28086e-06	0.000231973	84.781	-0.247649	0.181057	-1.36779	0.171376	0.712622	20.1151	-0.554391	0.36715	-1.50999	0.131047	0.893371	19.6074	-1.34722	0.396853	-3.39476	0.000686888	0.0780076	8.03428	-0.827444	0.543925	-1.52125	0.128198	0.999716
Kcnj2	3.42367	1.21392	0.893478	1.35864	0.17426	0.799926	22.089	0.917337	0.309732	2.96171	0.00305936	0.0406586	10.3136	0.600912	0.4265	1.40894	0.158853	0.694104	NA	NA	NA	NA	NA	NA	NA	NA	NA	NA	NA	NA	0.737703	2.10666	1.75332	1.20153	0.229546	0.999716
Kcnj4	63.9833	0.798235	0.290732	2.74561	0.00603992	0.172449	149.133	0.601587	0.179753	3.34675	0.000817653	0.0144393	119.737	0.960968	0.164905	5.82739	5.63016e-09	1.19e-06	65.4343	0.454733	0.217773	2.08811	0.0367881	0.631889	16.2562	0.404939	0.347465	1.16541	0.243853	0.99972	4.47504	1.47734	0.740859	1.99409	0.0461419	0.999716
Kcnj6	98.4171	-0.195268	0.174521	-1.11888	0.263191	0.889393	96.5632	-0.524139	0.166747	-3.14331	0.00167049	0.0254002	89.4223	-0.385337	0.162911	-2.36533	0.0180142	0.230313	52.0041	-0.495043	0.208409	-2.37534	0.0175328	0.463335	11.6881	-0.366879	0.422584	-0.86818	0.385296	0.99972	7.90825	-0.86202	0.517399	-1.66607	0.0957004	0.999716
Kcnj9	73.7766	1.35404	0.172952	7.82897	4.9187e-15	8.42618e-12	131.233	0.721685	0.153084	4.71431	2.42536e-06	0.000100918	120.07	0.157743	0.155206	1.01635	0.309465	0.856653	50.2271	0.51541	0.236847	2.17613	0.0295457	0.583886	18.8563	0.166506	0.330221	0.504226	0.614102	0.99972	10.9472	0.409018	0.448957	0.91104	0.362275	0.999716
Kcnk10	36.733	0.400687	0.275957	1.45199	0.146503	0.762417	60.9628	1.24928	0.20243	6.17141	6.76837e-10	5.58463e-08	58.4214	0.773098	0.215626	3.58536	0.000336614	0.0134522	31.7458	0.446501	0.255944	1.74453	0.0810674	0.807714	5.27367	0.257182	0.625624	0.411081	0.681013	0.99972	7.20107	-0.118003	0.549434	-0.214772	0.829945	0.999716
Kcnk3	34.0309	0.4526	0.274958	1.64607	0.0997499	0.673491	28.7351	1.61137	0.285147	5.65101	1.5951e-08	1.052e-06	43.7824	1.13367	0.239737	4.7288	2.25847e-06	0.000222135	23.3407	1.37686	0.308319	4.4657	7.98078e-06	0.00212529	42.0366	-0.0692171	0.238231	-0.290546	0.771398	0.99972	28.0783	0.574194	0.291134	1.97227	0.048579	0.999716
Kcnma1	351.088	-0.0441199	0.102213	-0.431647	0.665998	0.998894	544.532	0.542008	0.132488	4.09099	4.29542e-05	0.00123025	692.195	0.284486	0.0921929	3.08577	0.00203028	0.0521157	245.442	-0.00147486	0.111679	-0.0132062	0.989463	0.999282	107.385	-0.0358539	0.176024	-0.203687	0.838598	0.99972	81.1809	0.186603	0.181454	1.02838	0.303773	0.999716
Kcnn2	131.873	-0.0516309	0.15953	-0.323644	0.746207	0.998894	81.2571	-0.756751	0.192797	-3.92512	8.66871e-05	0.00223519	142.882	-0.536399	0.152744	-3.51174	0.000445185	0.0169119	192.452	-0.0689924	0.138984	-0.496406	0.619608	0.998836	13.3845	-0.398362	0.401614	-0.991902	0.321245	0.99972	17.9607	-0.247789	0.33901	-0.730922	0.464827	0.999716
Kcnq5	284.122	-0.044806	0.110539	-0.405342	0.685226	0.998894	837.575	0.369676	0.100308	3.68542	0.000228328	0.00502529	808.618	-0.26893	0.0925857	-2.90466	0.00367652	0.0796566	421.255	-0.0568497	0.11978	-0.474616	0.635061	0.998836	107.446	0.718574	0.171117	4.19931	2.67731e-05	0.00848522	50.2569	0.203352	0.226498	0.897813	0.369285	0.999716
Kcnt2	130.916	-0.84386	0.20403	-4.13596	3.53481e-05	0.00429173	134.752	-1.88807	0.175335	-10.7683	4.85662e-27	2.00361e-24	220.774	-1.41704	0.152476	-9.29357	1.49198e-20	1.85266e-17	91.1944	-1.31059	0.255437	-5.13077	2.88563e-07	0.000146704	18.1501	-0.1118	0.368026	-0.303785	0.761292	0.99972	28.298	-0.37229	0.290075	-1.28343	0.199342	0.999716
Kcnv1	29.8163	0.674081	0.318055	2.11939	0.0340578	0.433638	78.3586	1.04772	0.250378	4.18454	2.85742e-05	0.000871154	73.0599	0.539988	0.239697	2.2528	0.024272	0.277946	11.4834	0.581641	0.41752	1.39309	0.163594	0.923472	0.695611	-1.09346	1.64753	-0.663697	0.506884	0.99972	1.3369	1.90568	1.39369	1.36736	0.171513	0.999716
Kctd1	32.4246	0.0665118	0.267958	0.248218	0.803966	0.998894	178.738	0.629372	0.171298	3.67413	0.000238657	0.00519951	76.7972	0.197619	0.193848	1.01945	0.307989	0.855582	34.5897	0.533872	0.299824	1.78062	0.0749751	0.794603	5.44279	-1.44674	0.655456	-2.20723	0.0272979	0.726594	5.69962	-0.537957	0.584727	-0.920014	0.357565	0.999716
Kctd12	3.04201	0.233812	0.866597	0.269805	0.78731	0.998894	23.454	0.529496	0.327371	1.61742	0.105788	0.45429	18.4086	1.43366	0.399911	3.58495	0.000337137	0.0134522	3.89285	1.03267	0.73044	1.41376	0.157433	0.922227	3.54848	1.1205	0.732901	1.52885	0.126301	0.99972	4.086	0.254512	0.723619	0.351721	0.725048	0.999716
Kctd13	15.209	1.37383	0.406712	3.37788	0.000730457	0.0438367	18.4276	0.247763	0.379074	0.6536	0.51337	0.896881	28.9632	0.872025	0.2494	3.4965	0.000471409	0.0176383	8.61827	0.664913	0.498712	1.33326	0.182447	0.9431	2.75573	0.639069	0.82431	0.775278	0.438176	0.99972	3.52291	-1.08452	0.783947	-1.38341	0.166539	0.999716
Kdm2b	24.5639	-0.522393	0.325462	-1.60508	0.108475	0.691809	41.1995	-1.23399	0.283785	-4.34834	1.37172e-05	0.000463373	54.0562	-0.394696	0.21423	-1.84239	0.0654179	0.469108	29.7122	-0.187554	0.29919	-0.626873	0.530743	0.998836	14.7251	-0.17075	0.401797	-0.424965	0.670862	0.99972	15.28	-0.480079	0.371494	-1.29229	0.196256	0.999716
Kdm6b	72.6638	0.544702	0.197746	2.75456	0.00587717	0.168942	106.597	2.14997	0.213189	10.0848	6.44924e-24	2.05001e-21	105.183	0.715632	0.149977	4.7716	1.82771e-06	0.00018527	39.9072	0.855415	0.239386	3.57337	0.000352421	0.0391561	19.7928	0.445196	0.342746	1.29891	0.193975	0.99972	21.4606	-0.0615858	0.319874	-0.192532	0.847326	0.999716
Khdrbs2	254.243	-0.0277795	0.157113	-0.176812	0.859656	0.998894	298.513	0.558628	0.119203	4.68636	2.78111e-06	0.000113984	377.162	-0.0500357	0.120685	-0.414599	0.678435	0.966365	123.72	0.0957038	0.14717	0.650293	0.515503	0.998836	62.7087	-0.000996421	0.218003	-0.00457068	0.996353	0.99972	24.0447	-0.355314	0.316576	-1.12237	0.261707	0.999716
Khsrp	77.0777	0.137411	0.176578	0.778185	0.43646	0.968289	125.92	0.494252	0.157159	3.14491	0.00166136	0.0253252	126.971	0.126556	0.144022	0.878724	0.379551	0.897729	52.1292	-0.251899	0.220001	-1.14499	0.252214	0.998836	25.4544	-0.70173	0.29618	-2.36927	0.0178232	0.610287	23.2416	-0.0898163	0.313161	-0.286806	0.774261	0.999716
Kidins220	175.333	-0.306687	0.144524	-2.12204	0.033834	0.432837	247.364	-0.350647	0.117251	-2.99057	0.00278461	0.0377419	316.679	-0.0615868	0.107348	-0.573713	0.566162	0.950398	140.94	-0.338343	0.134156	-2.52201	0.0116685	0.382349	71.4054	0.103486	0.188356	0.549415	0.58272	0.99972	70.4336	0.145288	0.198114	0.733356	0.463341	0.999716
Kif13a	33.9958	-0.507618	0.311889	-1.62756	0.103618	0.680813	41.1778	-0.806154	0.272642	-2.95682	0.00310825	0.0411111	54.6404	-0.389345	0.207858	-1.87313	0.0610506	0.453287	27.2644	-0.13965	0.288957	-0.483292	0.628888	0.998836	9.02915	-0.558261	0.47201	-1.18273	0.236916	0.99972	13.059	0.266896	0.399854	0.667484	0.504463	0.999716
Kif1b	505.992	0.398672	0.129523	3.07799	0.00208401	0.0906828	1001.02	0.78208	0.105704	7.39877	1.37452e-13	1.90371e-11	1100.21	0.612796	0.106033	5.7793	7.50139e-09	1.49038e-06	451.057	0.38274	0.112793	3.39329	0.000690596	0.064727	168.559	0.287329	0.170542	1.6848	0.0920272	0.99972	182.508	0.296454	0.152339	1.94601	0.0516535	0.999716
Kif27	6.79199	-1.07523	0.62307	-1.72569	0.0844025	0.636192	15.4413	-1.59423	0.46408	-3.43526	0.000591986	0.0110159	12.9708	-0.217717	0.383618	-0.567536	0.57035	0.950398	6.84613	-0.570105	0.565477	-1.00819	0.313366	0.998836	4.22036	-0.312391	0.672543	-0.464492	0.642295	0.99972	3.73432	0.0326313	0.715512	0.0456055	0.963625	0.999716
Kif5a	136.122	0.141408	0.13159	1.07461	0.282549	0.901974	126.233	-0.560674	0.153228	-3.65909	0.000253112	0.00545315	224.019	-0.114586	0.113043	-1.01365	0.310751	0.857031	91.1911	-0.399288	0.178467	-2.23731	0.0252658	0.548362	68.7694	0.123592	0.192945	0.640559	0.521809	0.99972	58.0286	0.0263525	0.213791	0.123263	0.901899	0.999716
Kif5c	270.415	0.618152	0.164142	3.76596	0.000165913	0.0141469	431.741	0.367433	0.128881	2.85095	0.00435883	0.05356	588.148	0.466309	0.124421	3.74784	0.000178363	0.00801746	207.521	0.384561	0.16747	2.2963	0.0216586	0.502581	117.592	0.0682796	0.172113	0.396714	0.691578	0.99972	99.8224	0.134183	0.189159	0.709369	0.478096	0.999716
Kirrel3	61.8957	-0.638556	0.337861	-1.89	0.0587582	0.557659	549.77	1.20451	0.146612	8.21566	2.11007e-16	3.71948e-14	235.324	0.774801	0.15034	5.15365	2.5547e-07	3.33926e-05	179.986	0.292804	0.228372	1.28214	0.199795	0.959348	41.4937	-0.541143	0.245707	-2.20239	0.0276379	0.729941	42.3881	-0.953261	0.257589	-3.70071	0.000215001	0.200995
Kiz	8.67031	-0.828398	0.539612	-1.53517	0.124741	0.721157	14.6828	-1.22093	0.427413	-2.85656	0.00428262	0.0527238	14.3799	-1.36193	0.424001	-3.2121	0.00131769	0.0379418	5.98771	0.31622	0.569676	0.555087	0.578835	0.998836	4.11368	0.243175	0.712496	0.341301	0.732877	0.99972	7.96796	-0.958441	0.533608	-1.79615	0.0724701	0.999716
Klc1	241.778	0.310776	0.110247	2.81891	0.0048187	0.150223	325.393	0.319412	0.115163	2.77357	0.00554455	0.0636523	428.94	0.2888	0.088229	3.2733	0.00106298	0.0323419	145.482	0.127395	0.166185	0.766585	0.443329	0.998836	97.3127	0.0302134	0.168896	0.178888	0.858026	0.99972	109.335	0.063935	0.156161	0.409417	0.682234	0.999716
Klf3	12.4225	-0.391239	0.432791	-0.90399	0.366001	0.949074	14.0003	-1.60246	0.474216	-3.37918	0.000727029	0.0130167	28.5186	-0.69181	0.289681	-2.38818	0.0169322	0.222626	4.81387	-0.925166	0.671752	-1.37724	0.168437	0.929572	8.62342	-2.24954	0.629123	-3.57567	0.000349326	0.048087	1.9122	-1.66223	1.09597	-1.51667	0.12935	0.999716
Klf9	92.8645	0.668615	0.178124	3.75365	0.000174279	0.014727	91.5117	0.544409	0.194546	2.79835	0.00513642	0.0604339	116.36	0.718511	0.151943	4.72881	2.25843e-06	0.000222135	43.4814	0.569038	0.225094	2.528	0.0114714	0.379052	7.43289	-0.253819	0.530356	-0.478581	0.632236	0.99972	10.1948	0.303699	0.455724	0.66641	0.505149	0.999716
Klhl17	21.7155	-0.359207	0.330517	-1.0868	0.277124	0.900406	22.3909	-1.16577	0.352397	-3.30811	0.000939264	0.0161744	28.3648	-0.846452	0.286168	-2.95788	0.0030976	0.0704961	17.5177	-0.794157	0.365022	-2.17564	0.0295824	0.583886	9.97914	-0.372394	0.453318	-0.821485	0.41137	0.99972	10.3899	0.369309	0.439023	0.841207	0.400232	0.999716
Klhl2	160.075	0.852783	0.14555	5.85903	4.65574e-09	2.24956e-06	249.794	1.08556	0.112425	9.65584	4.64333e-22	1.2862e-19	248.612	0.787877	0.121243	6.49832	8.1222e-11	2.33872e-08	104.989	0.651422	0.146996	4.43156	9.35537e-06	0.00231324	20.0372	0.874211	0.317521	2.75324	0.00590089	0.312908	17.4133	0.437851	0.349019	1.25452	0.209653	0.999716
Klhl24	108.877	-0.371083	0.212297	-1.74794	0.0804737	0.625311	97.5297	-0.825186	0.181597	-4.54405	5.51832e-06	0.000207767	136.643	-0.391971	0.143048	-2.74014	0.00614121	0.115216	57.2057	-0.209272	0.207209	-1.00996	0.312515	0.998836	42.833	0.0889802	0.225865	0.393954	0.693615	0.99972	33.7078	0.0995767	0.25732	0.386976	0.698774	0.999716
Klhl29	91.1953	-0.563487	0.205688	-2.73953	0.00615279	0.174351	133.266	0.154533	0.163121	0.947349	0.343461	0.794213	184.737	-0.506333	0.152216	-3.32641	0.000879728	0.0282366	81.9651	-0.194724	0.215173	-0.904965	0.365484	0.998836	41.107	0.00152741	0.247721	0.00616583	0.99508	0.99972	25.7487	-0.281152	0.343579	-0.818305	0.413183	0.999716
Klhl3	57.4774	1.06621	0.226619	4.70483	2.54082e-06	0.000503992	82.9135	1.75591	0.233629	7.51578	5.65718e-14	8.18602e-12	67.9188	1.12246	0.221668	5.0637	4.112e-07	5.0121e-05	37.1007	0.660084	0.266806	2.47403	0.01336	0.408763	4.14706	-0.0110616	0.709532	-0.0155899	0.987562	0.99972	5.46328	1.01114	0.630162	1.60457	0.108589	0.999716
Klhl32	96.4932	0.875088	0.224664	3.89509	9.81614e-05	0.00976124	38.9974	0.397261	0.228121	1.74145	0.0816044	0.393805	41.9599	-0.456578	0.239433	-1.90691	0.0565317	0.436862	101.239	0.110653	0.192465	0.574924	0.565343	0.998836	53.8108	0.0297929	0.225048	0.132384	0.89468	0.99972	47.5115	-0.0146968	0.242022	-0.060725	0.951578	0.999716
Klhl5	25.0495	-0.519798	0.329361	-1.5782	0.11452	0.703851	35.1717	-1.16586	0.313128	-3.72328	0.000196654	0.00445978	42.0593	-0.627662	0.228413	-2.74793	0.00599737	0.113258	25.9625	-0.479084	0.304511	-1.57329	0.115651	0.876368	17.4305	-0.66536	0.347631	-1.91398	0.0556225	0.906476	9.76693	0.547432	0.465322	1.17646	0.239411	0.999716
Klhl6	NA	NA	NA	NA	NA	NA	1.80285	3.68115	1.20879	3.04532	0.00232436	0.0328734	0.583124	-0.386521	1.71659	-0.225168	0.821848	0.986464	NA	NA	NA	NA	NA	NA	NA	NA	NA	NA	NA	NA	NA	NA	NA	NA	NA	NA
Klhl8	33.5367	-0.305293	0.256747	-1.18908	0.234408	0.866454	35.7228	-0.907489	0.263588	-3.44283	0.000575668	0.0107952	65.9983	-0.165246	0.184823	-0.894077	0.371281	0.892062	30.7096	-0.014218	0.298931	-0.0475628	0.962065	0.998836	14.3363	-0.0604484	0.401297	-0.150633	0.880265	0.99972	16.7048	0.270691	0.368329	0.734917	0.46239	0.999716
Kmt2e	202.535	-0.336304	0.117534	-2.86133	0.00421868	0.139713	280.414	-0.253809	0.124148	-2.0444	0.0409144	0.260864	314.205	-0.355284	0.0985383	-3.60555	0.000311498	0.0127551	139.949	-0.221254	0.161186	-1.37267	0.169856	0.931569	74.5179	-0.332774	0.187239	-1.77727	0.0755244	0.978916	74.1465	-0.0540859	0.184345	-0.293395	0.76922	0.999716
Kpna1	70.6447	0.366839	0.204577	1.79316	0.0729477	0.60665	109.208	0.554152	0.171821	3.22518	0.00125893	0.0204273	119.188	0.226899	0.145139	1.56332	0.117977	0.610817	55.7944	0.423269	0.210149	2.01414	0.043995	0.673581	18.8284	0.7429	0.329901	2.25189	0.0243294	0.704928	14.5127	0.197033	0.387875	0.507981	0.611467	0.999716
Kras	64.2977	0.550901	0.177213	3.10869	0.00187919	0.0847166	92.5187	0.538656	0.169848	3.17141	0.00151703	0.0237603	99.5537	0.63474	0.165237	3.84138	0.000122345	0.00582865	54.3723	0.0172358	0.219547	0.0785061	0.937426	0.998836	33.2939	0.203334	0.285694	0.711719	0.476639	0.99972	30.1568	-0.131187	0.274731	-0.477511	0.632999	0.999716
Ksr1	33.5561	-1.11643	0.322142	-3.46563	0.000528986	0.0339055	28.9603	-2.09232	0.380567	-5.4979	3.84333e-08	2.34347e-06	42.7223	-0.655259	0.276761	-2.3676	0.0179038	0.229344	36.3222	-0.327478	0.285069	-1.14877	0.250651	0.998836	6.77471	-0.891069	0.584702	-1.52397	0.127516	0.99972	6.4722	-0.502191	0.561657	-0.894125	0.371255	0.999716
Ksr2	100.562	-0.00557518	0.193205	-0.0288562	0.976979	0.998894	139.893	-0.710421	0.155056	-4.5817	4.61219e-06	0.00017674	130.825	-0.622549	0.182858	-3.40456	0.000662719	0.0227801	71.0314	-0.226278	0.190415	-1.18834	0.234699	0.989691	33.2905	-0.0655937	0.279855	-0.234384	0.814687	0.99972	27.5366	0.14213	0.279226	0.509013	0.610743	0.999716
L3mbtl1	53.9476	-0.676091	0.244316	-2.76729	0.00565251	0.165655	54.3997	-1.2786	0.252299	-5.06778	4.02473e-07	2.03758e-05	65.7517	-0.533143	0.212853	-2.50475	0.0122538	0.182502	58.4082	-0.502129	0.206727	-2.42894	0.0151428	0.438522	16.5888	-0.0158838	0.350325	-0.0453403	0.963836	0.99972	18.937	0.0365681	0.348319	0.104985	0.916388	0.999716
Lamp5	12.6322	1.66769	0.412945	4.03852	5.37903e-05	0.00610617	73.2408	1.06556	0.175782	6.06179	1.34619e-09	1.03172e-07	16.0507	0.806527	0.342704	2.35342	0.0186017	0.234207	36.6024	0.104671	0.244695	0.427761	0.668825	0.998836	1.58043	1.03476	1.18517	0.873089	0.382614	0.99972	NA	NA	NA	NA	NA	NA
Laptm4b	3.19541	0.749832	0.780933	0.960175	0.336967	0.937518	7.57126	-2.14713	0.72164	-2.97534	0.00292662	0.0393383	11.1138	-0.19882	0.41956	-0.473878	0.635587	0.959806	4.64985	-0.672399	0.682441	-0.985284	0.324484	0.998836	12.8262	-0.439347	0.397054	-1.10652	0.268503	0.99972	6.43824	0.548044	0.556113	0.98549	0.324383	0.999716
Large	328.839	0.417706	0.114187	3.6581	0.000254091	0.0196655	335.218	0.210888	0.109797	1.92071	0.0547681	0.315496	357.748	-0.0365304	0.110674	-0.330072	0.741345	0.971457	207.483	0.00934254	0.129849	0.0719492	0.942642	0.998836	46.6874	-0.129237	0.228059	-0.566682	0.57093	0.99972	50.1015	0.0390644	0.219567	0.177916	0.858789	0.999716
Lbh	8.98328	1.53049	0.498004	3.07324	0.00211747	0.0915175	4.46879	1.86936	0.681663	2.74236	0.00610003	0.0684885	15.8544	1.9707	0.365039	5.39861	6.71598e-08	1.05065e-05	4.81711	1.30549	0.624776	2.08954	0.0366593	0.631451	20.9198	0.358399	0.340803	1.05163	0.292968	0.99972	7.96621	0.871387	0.517117	1.68509	0.0919716	0.999716
Lcorl	15.1761	-0.671882	0.416142	-1.61455	0.106408	0.686225	45.8112	-0.423333	0.226179	-1.87167	0.0612523	0.336344	124.756	-0.675637	0.189285	-3.56941	0.000357781	0.0140482	27.5285	0.313057	0.271481	1.15314	0.248852	0.99727	13.0445	0.136103	0.400849	0.339538	0.734204	0.99972	11.8721	0.073376	0.409262	0.179289	0.857711	0.999716
Ldah	33.7727	-0.172018	0.27075	-0.63534	0.525207	0.980411	38.1311	-0.894696	0.258646	-3.45915	0.000541889	0.0103316	53.2929	0.0364464	0.212396	0.171597	0.863755	0.992688	25.5769	-0.329966	0.29203	-1.1299	0.258517	0.998836	8.88411	0.00739954	0.467735	0.01582	0.987378	0.99972	11.6468	-0.133257	0.442888	-0.300883	0.763504	0.999716
Ldha	43.1452	0.870809	0.332991	2.61512	0.00891974	0.216882	35.5893	0.566043	0.322088	1.75742	0.0788471	0.386658	60.2221	0.721502	0.206879	3.48756	0.000487456	0.0181363	28.3318	0.825178	0.323312	2.55226	0.0107026	0.3687	5.26719	0.413857	0.621069	0.666363	0.505179	0.99972	6.59269	0.253535	0.544131	0.465946	0.641254	0.999716
Ldlrad3	16.3553	-0.34281	0.423512	-0.809447	0.418258	0.964803	11.8553	-0.108262	0.431871	-0.250682	0.80206	0.970569	18.3097	-1.25735	0.394977	-3.18336	0.00145575	0.0410835	9.1378	-0.836677	0.503084	-1.6631	0.0962931	0.836185	2.02603	0.0390094	0.945921	0.0412396	0.967105	0.99972	2.936	-0.999822	0.833972	-1.19887	0.230579	0.999716
Leprotl1	11.6161	-0.422382	0.456807	-0.924639	0.355154	0.948513	26.1472	0.78246	0.269037	2.90837	0.00363319	0.0463471	27.5529	0.0865254	0.269172	0.32145	0.747869	0.972798	14.5577	0.559381	0.356511	1.56904	0.116638	0.876465	5.75427	0.506021	0.571426	0.88554	0.375865	0.99972	5.58389	-0.626182	0.609041	-1.02814	0.303882	0.999716
Lexm	0.791889	-1.44265	1.31856	-1.09411	0.273908	0.897968	27.5207	3.67151	0.38898	9.43881	3.77021e-21	9.61899e-19	8.53508	3.26862	0.559036	5.84689	5.00855e-09	1.08163e-06	0.938362	1.63239	1.41574	1.15302	0.248901	0.99727	0.394301	-1.58402	2.10624	-0.75206	0.452015	0.99972	NA	NA	NA	NA	NA	NA
Lgr5	14.8793	-1.4562	0.515183	-2.82656	0.00470507	0.148265	6.45544	-1.38426	0.699882	-1.97785	0.0479458	0.291341	10.5407	-2.09694	0.587972	-3.5664	0.000361919	0.0141827	4.40986	-0.331566	0.696299	-0.476183	0.633944	0.998836	21.1548	-0.567171	0.336433	-1.68584	0.0918268	0.99972	6.85775	-0.524356	0.603775	-0.868462	0.385142	0.999716
Lhfp	83.43	-0.579685	0.178212	-3.25278	0.0011428	0.0598194	38.8256	-0.530312	0.282045	-1.88024	0.0600752	0.332852	91.3855	-0.732675	0.193648	-3.78353	0.00015462	0.0071361	11.1383	-0.647038	0.47152	-1.37224	0.169989	0.931693	7.5143	-0.856897	0.554218	-1.54614	0.122071	0.99972	4.39816	-0.907656	0.714886	-1.26965	0.204208	0.999716
Lhfpl3	43.6205	-0.0656857	0.353457	-0.185838	0.852572	0.998894	51.2237	-0.418489	0.34306	-1.21987	0.222513	0.661678	119.636	0.861871	0.184345	4.67533	2.93488e-06	0.000275048	14.4384	0.67225	0.381909	1.76023	0.0783681	0.802531	12.5016	0.78021	0.415935	1.8758	0.060683	0.924559	20.6051	0.380223	0.373239	1.01871	0.308339	0.999716
Lifr	17.4506	0.7805	0.349121	2.23561	0.0253772	0.376245	69.7615	2.24466	0.309739	7.24693	4.26334e-13	5.43857e-11	118.688	1.68742	0.145528	11.5951	4.36132e-31	9.62787e-28	30.7428	0.872376	0.278301	3.13465	0.0017206	0.115006	21.2023	0.208157	0.324294	0.641877	0.520953	0.99972	11.8986	-0.115746	0.426237	-0.271552	0.785966	0.999716
Lig1	8.90268	-1.16438	0.573515	-2.03026	0.0423306	0.47708	10.6189	-0.584664	0.453702	-1.28865	0.197519	0.626675	14.4509	-1.60204	0.445201	-3.59846	0.000320112	0.0130061	5.64945	-0.338549	0.617864	-0.547935	0.583736	0.998836	10.2949	-0.254537	0.436828	-0.582695	0.560099	0.99972	8.38612	-0.407773	0.485239	-0.840354	0.40071	0.999716
Limch1	32.3607	0.0321325	0.27527	0.116731	0.907073	0.998894	259.756	0.883321	0.232801	3.79431	0.000148052	0.00358841	228.555	0.406524	0.142255	2.8577	0.00426721	0.088683	55.892	0.301878	0.227575	1.3265	0.184674	0.944944	70.5435	-0.717965	0.20927	-3.43082	0.000601771	0.071938	72.6246	-0.129398	0.194349	-0.665804	0.505536	0.999716
Limd2	12.3702	-0.402358	0.420239	-0.957452	0.338339	0.938939	43.2298	-0.84541	0.253888	-3.32986	0.000868905	0.0152471	38.5497	-0.378592	0.262876	-1.44019	0.149814	0.673265	15.6305	-0.0607626	0.38429	-0.158117	0.874365	0.998836	3.89456	0.299923	0.74879	0.400543	0.688757	0.99972	3.67149	0.780507	0.78735	0.991308	0.321535	0.999716
Lin54	21.0137	0.830082	0.336038	2.4702	0.0135036	0.271861	21.992	1.09164	0.295501	3.6942	0.000220584	0.00486589	26.806	0.647679	0.259409	2.49674	0.0125339	0.185011	9.3334	-0.109078	0.468336	-0.232905	0.815835	0.998836	4.54429	0.156335	0.649447	0.24072	0.809772	0.99972	2.72264	1.41097	0.909998	1.55052	0.121017	0.999716
Lin7b	71.5363	-0.437849	0.22161	-1.97576	0.0481816	0.506957	130.381	-0.984459	0.19144	-5.1424	2.71255e-07	1.41769e-05	160.374	-0.608188	0.163277	-3.72488	0.000195407	0.00862979	64.4975	-0.462781	0.218625	-2.11678	0.0342784	0.613102	19.1756	-0.242335	0.337892	-0.717197	0.473253	0.99972	16.1112	-0.123985	0.393473	-0.315104	0.752683	0.999716
Lingo1	145.344	0.848903	0.211577	4.01227	6.01378e-05	0.00674545	416.208	1.64859	0.148524	11.0998	1.25724e-28	5.80428e-26	424.193	1.05053	0.13575	7.73871	1.00428e-14	4.98826e-12	143.617	0.87168	0.190339	4.57961	4.65847e-06	0.00139563	7.05425	-0.41139	0.525316	-0.783129	0.433551	0.99972	10.8407	-0.554764	0.442976	-1.25236	0.21044	0.999716
Lingo2	299.253	-0.232122	0.188483	-1.23153	0.218125	0.849836	810.193	0.0310684	0.119026	0.261022	0.794075	0.969272	532.798	-0.308934	0.113374	-2.7249	0.00643203	0.118987	465.459	-0.196244	0.137257	-1.42976	0.152787	0.918611	66.7343	0.897734	0.212108	4.23244	2.31169e-05	0.00787593	166.309	0.0499828	0.174691	0.286122	0.774785	0.999716
Lmf1	10.1776	-0.425636	0.473572	-0.898778	0.368771	0.951267	19.4016	-1.32956	0.390771	-3.40239	0.000667987	0.0121846	21.9943	-0.636315	0.336285	-1.89219	0.058466	0.444038	10.544	-0.654061	0.445941	-1.4667	0.142458	0.910374	4.41261	0.766506	0.787703	0.97309	0.330508	0.99972	4.24813	-0.566082	0.680753	-0.831552	0.405662	0.999716
Lmna	58.309	0.642195	0.206685	3.10712	0.00188918	0.0849633	77.7755	1.57043	0.17122	9.17204	4.64155e-20	1.09756e-17	81.3548	0.694855	0.173934	3.99494	6.47094e-05	0.0034936	30.1034	0.989616	0.311914	3.17272	0.00151018	0.106905	13.0077	0.923729	0.399761	2.3107	0.0208493	0.655671	14.9474	0.924569	0.384947	2.40181	0.0163142	0.999716
Lmo7	92.4795	0.0236044	0.175021	0.134867	0.892717	0.998894	188.092	-0.558936	0.134832	-4.14541	3.39201e-05	0.00100721	135.847	0.253159	0.153341	1.65095	0.0987478	0.562316	76.1109	-0.37226	0.200795	-1.85393	0.0637489	0.76018	21.7429	0.133014	0.311889	0.426479	0.669759	0.99972	13.9984	-0.277703	0.399466	-0.695186	0.486939	0.999716
Lmtk2	62.7031	0.494294	0.199438	2.47843	0.0131962	0.268668	161.869	0.608275	0.166102	3.66206	0.000250196	0.00540836	205.219	0.115616	0.143231	0.807197	0.419553	0.912598	64.9669	0.324005	0.197763	1.63835	0.101349	0.846499	28.1657	-0.123975	0.27901	-0.444336	0.656799	0.99972	25.6275	0.542525	0.292863	1.85249	0.0639557	0.999716
Lmtk3	272.797	-0.366675	0.10674	-3.43522	0.000592064	0.0371895	397.289	-0.298009	0.0977685	-3.0481	0.0023029	0.0326174	496.123	-0.155676	0.102678	-1.51616	0.129479	0.633461	252.987	-0.181095	0.124681	-1.45247	0.146371	0.915952	96.2361	0.228826	0.162368	1.4093	0.158746	0.99972	103.967	-0.0856887	0.16498	-0.519388	0.60349	0.999716
Lncpint	117.567	0.116501	0.196671	0.592363	0.553608	0.987909	221.694	0.716878	0.154207	4.64881	3.33855e-06	0.000134583	210.932	0.152198	0.141434	1.07611	0.281879	0.835541	102.652	-0.111003	0.200689	-0.553107	0.58019	0.998836	44.2846	0.0871052	0.306729	0.283981	0.776425	0.99972	35.7666	0.0813337	0.263182	0.30904	0.757291	0.999716
Lnx1	18.1983	-0.336956	0.34026	-0.990289	0.322033	0.927567	32.0511	-1.19416	0.31911	-3.74217	0.00018244	0.00422918	29.7322	-0.81249	0.282326	-2.87785	0.00400401	0.0849911	6.37136	-0.0243974	0.543935	-0.0448535	0.964224	0.998836	9.45869	-0.39926	0.472707	-0.844624	0.398321	0.99972	7.38221	-0.369808	0.521738	-0.7088	0.478449	0.999716
LOC100043315	0.75941	0.0860647	1.36977	0.0628314	0.949901	0.998894	8.20906	1.71383	0.506042	3.38673	0.000707301	0.0127459	11.0176	1.88596	0.41175	4.58036	4.64171e-06	0.000411282	NA	NA	NA	NA	NA	NA	NA	NA	NA	NA	NA	NA	NA	NA	NA	NA	NA	NA
LOC100503338	42.4086	0.093567	0.245126	0.38171	0.702676	0.998894	69.5961	0.77296	0.183534	4.21154	2.53632e-05	0.000790664	56.7569	-0.0590051	0.212727	-0.277375	0.781492	0.978871	19.4204	-0.420553	0.335974	-1.25174	0.210663	0.969894	1.34051	0.973711	1.19275	0.816361	0.414294	0.99972	1.20161	-0.126378	1.36917	-0.0923033	0.926457	0.999716
LOC100861749	28.2462	-0.30838	0.297042	-1.03817	0.299191	0.912798	40.5343	-0.790537	0.25041	-3.15697	0.00159418	0.0244937	53.0092	-0.0447575	0.204833	-0.218507	0.827034	0.987534	25.6519	0.0769572	0.288359	0.26688	0.789562	0.998836	15.5783	0.596578	0.367772	1.62214	0.104773	0.99972	13.7087	-0.169508	0.399346	-0.424464	0.671228	0.999716
LOC102640344	25.0529	0.719666	0.283077	2.5423	0.0110125	0.246074	22.6698	1.72248	0.382863	4.49894	6.8293e-06	0.000249849	23.1452	0.625899	0.286142	2.18737	0.0287153	0.30939	4.72597	0.105484	0.68704	0.153534	0.877977	0.998836	8.57803	-0.658045	0.502046	-1.31073	0.18995	0.99972	2.70191	-0.186684	0.838206	-0.222718	0.823755	0.999716
LOC102640779	5.2058	-0.872957	0.762768	-1.14446	0.252433	0.880083	7.17663	-1.60757	0.665116	-2.41697	0.0156503	0.136263	8.62474	-2.18157	0.65936	-3.30862	0.00093756	0.0296631	3.44426	-2.44346	1.11128	-2.19877	0.027894	0.569282	4.10614	0.252789	0.659911	0.383065	0.701672	0.99972	4.18577	-0.00721819	0.689677	-0.010466	0.991649	0.999716
LOC105242472	53.8178	1.0166	0.192082	5.29253	1.20634e-07	3.91934e-05	7.78022	-0.456932	0.54095	-0.844685	0.398287	0.830671	10.6825	0.0547731	0.457967	0.119601	0.9048	0.993511	4.18762	-0.776697	0.80706	-0.962379	0.335859	0.998836	2.28901	-0.188391	0.928044	-0.202998	0.839136	0.99972	1.7112	0.0514066	1.03577	0.0496313	0.960416	0.999716
LOC108167379	20.2775	-0.854862	0.391678	-2.18256	0.0290682	0.399316	41.4882	-2.12308	0.362177	-5.86199	4.57344e-09	3.24064e-07	35.9854	-0.852795	0.305667	-2.78995	0.00527168	0.103662	33.4998	-0.492319	0.302651	-1.62669	0.103803	0.850594	10.4527	0.314377	0.455253	0.690555	0.489845	0.99972	4.69987	-1.49327	0.715446	-2.08719	0.0368714	0.999716
LOC108167895	14.1255	1.15241	0.408953	2.81796	0.00483302	0.150286	27.5865	0.920313	0.287393	3.20228	0.00136343	0.0218127	35.5088	0.631645	0.322502	1.95858	0.0501624	0.414897	12.6483	0.593529	0.427244	1.3892	0.164771	0.925465	4.39795	0.950544	0.72111	1.31817	0.187448	0.99972	0.900511	-1.25204	1.61723	-0.77419	0.438819	0.999716
LOC108168154	21.0035	-0.398493	0.318602	-1.25076	0.211023	0.84446	21.0902	-1.13682	0.377217	-3.01371	0.00258076	0.0355657	33.0088	-0.566497	0.264043	-2.14547	0.0319154	0.325845	15.8808	-0.277002	0.409152	-0.677015	0.498397	0.998836	21.268	0.329537	0.347666	0.947856	0.343203	0.99972	37.5267	-0.335915	0.260331	-1.29034	0.196933	0.999716
LOC108168282	NA	NA	NA	NA	NA	NA	1.8872	3.71235	1.16122	3.19693	0.00138897	0.0221482	2.99216	1.72775	0.831324	2.07831	0.0376806	0.356696	0.729882	1.05829	1.49282	0.708923	0.478372	0.998836	0.809375	0.662908	1.48341	0.446883	0.65496	0.99972	NA	NA	NA	NA	NA	NA
LOC108169071	13.6951	2.65983	0.490065	5.42751	5.71458e-08	2.07087e-05	3.27539	2.45514	0.820064	2.99384	0.00275491	0.0374655	5.81044	1.9053	0.618369	3.08117	0.00206188	0.0524524	2.81758	2.49932	0.841452	2.97024	0.00297564	0.168089	NA	NA	NA	NA	NA	NA	NA	NA	NA	NA	NA	NA
Lpcat2	97.8762	0.844554	0.216409	3.90258	9.51731e-05	0.0095906	149.145	0.0211234	0.138255	0.152786	0.878567	0.975296	165.074	0.046985	0.144855	0.32436	0.745665	0.972038	106.801	-0.0830068	0.176882	-0.469279	0.63887	0.998836	34.2074	-0.0682952	0.257924	-0.264788	0.791173	0.99972	31.3101	0.0945128	0.264322	0.357567	0.720667	0.999716
Lpcat4	59.2995	0.257973	0.1941	1.32907	0.183824	0.809172	95.0814	0.595336	0.17036	3.49457	0.000474828	0.00927182	105.418	0.328921	0.163158	2.01597	0.0438031	0.386839	48.9284	0.0684349	0.259624	0.263592	0.792094	0.998836	21.1875	-0.449979	0.350456	-1.28398	0.199149	0.99972	13.7397	0.218224	0.392463	0.556037	0.578185	0.999716
Lrba	77.6605	-0.17389	0.177337	-0.980564	0.326808	0.931956	96.8249	-0.646531	0.177814	-3.636	0.000276902	0.00589368	126.983	-0.486381	0.166119	-2.9279	0.00341257	0.07584	66.3426	-0.47047	0.198493	-2.37021	0.0177779	0.463335	34.3132	0.013449	0.255109	0.0527184	0.957956	0.99972	31.2727	-0.11351	0.265646	-0.427299	0.669162	0.999716
Lrfn5	177.888	-0.192094	0.198923	-0.965673	0.334208	0.934735	435.658	0.13347	0.138417	0.964258	0.334916	0.785577	387.993	-0.420148	0.0984652	-4.26697	1.98146e-05	0.00135284	183.004	-0.0788295	0.127046	-0.620479	0.534943	0.998836	112.995	0.389191	0.161285	2.41306	0.0158193	0.578245	85.2435	-0.393446	0.179902	-2.187	0.0287428	0.999716
Lrp1	66.1312	-0.158071	0.192628	-0.8206	0.411874	0.963301	140.083	0.457513	0.141714	3.22841	0.00124479	0.0202318	140.143	0.203279	0.157284	1.29244	0.196206	0.746071	54.561	-0.0197225	0.198873	-0.0991711	0.921002	0.998836	33.5478	-0.0616385	0.264227	-0.233279	0.815545	0.99972	38.7311	-0.0528773	0.238156	-0.222028	0.824292	0.999716
Lrp8	41.37	0.000477525	0.232516	0.00205373	0.998361	0.999688	77.0174	0.887083	0.17088	5.19127	2.0887e-07	1.13445e-05	98.726	0.372535	0.170782	2.18135	0.0291574	0.311955	30.6274	0.489849	0.272462	1.79786	0.0721996	0.783117	27.4526	0.61818	0.289525	2.13516	0.0327482	0.787113	43.6627	0.120291	0.227561	0.52861	0.597076	0.999716
Lrpprc	101.88	-0.0697137	0.150151	-0.464289	0.64244	0.998894	129.731	-0.186032	0.142919	-1.30166	0.193032	0.619699	170.832	0.0241804	0.12693	0.190502	0.848916	0.990732	86.5506	-0.325066	0.188747	-1.72223	0.0850279	0.816934	52.943	-0.788836	0.221499	-3.56135	0.000368948	0.0488157	33.1616	-0.580719	0.257602	-2.25433	0.0241753	0.999716
Lrrc16a	113.255	-0.0413594	0.173056	-0.238994	0.81111	0.998894	70.4189	-0.89776	0.193524	-4.63901	3.50083e-06	0.000139961	115.842	-0.511595	0.152761	-3.34899	0.000811064	0.0265037	61.9419	-0.437652	0.197863	-2.2119	0.0269737	0.564261	21.8961	-0.217686	0.317951	-0.684653	0.493563	0.99972	30.7749	-0.611756	0.289169	-2.11557	0.0343817	0.999716
Lrrc16b	27.0661	-1.05078	0.339565	-3.09448	0.00197161	0.0874189	45.4467	-0.891282	0.25833	-3.45017	0.000560236	0.0105774	68.0646	-0.815953	0.224233	-3.63886	0.00027385	0.0114786	31.0761	-0.280296	0.272302	-1.02936	0.303311	0.998836	27.2743	-0.177476	0.281212	-0.631111	0.527968	0.99972	20.2391	-0.0706243	0.3184	-0.22181	0.824462	0.999716
Lrrc3b	20.0944	-0.711321	0.460457	-1.54482	0.122391	0.718037	19.2775	-1.17547	0.377056	-3.1175	0.00182392	0.0273306	35.7599	-0.226337	0.248892	-0.909379	0.36315	0.885875	2.55402	-1.81701	1.09441	-1.66026	0.0968616	0.838707	3.30715	0.129662	0.782785	0.165641	0.868439	0.99972	5.14021	-0.0980189	0.621468	-0.157722	0.874676	0.999716
Lrrc48	4.06331	0.820279	0.769679	1.06574	0.28654	0.905729	19.4392	-1.44632	0.391194	-3.69719	0.000218003	0.00481994	14.2961	0.566111	0.359818	1.57332	0.115644	0.60607	1.70157	-0.435733	1.05907	-0.411431	0.680756	0.998836	0.823154	1.13639	1.57875	0.719803	0.471646	0.99972	0.829797	2.07985	1.68031	1.23778	0.215798	0.999716
Lrrc4b	129.474	-0.249013	0.181707	-1.37041	0.170559	0.794449	202.685	-0.474204	0.132214	-3.58665	0.000334948	0.00691656	196.542	-0.151426	0.143943	-1.05199	0.292806	0.842046	127.02	0.0135957	0.15934	0.0853254	0.932003	0.998836	58.1814	0.186925	0.201063	0.929688	0.352533	0.99972	61.9062	0.00229786	0.197423	0.0116393	0.990713	0.999716
Lrrc57	35.2816	-0.113442	0.242659	-0.467498	0.640143	0.998894	102.174	0.47313	0.153305	3.08619	0.00202737	0.0296767	131.989	0.174309	0.143501	1.21469	0.224484	0.780574	28.6763	0.0118463	0.268737	0.0440812	0.96484	0.998836	10.7442	-0.07567	0.454065	-0.16665	0.867645	0.99972	9.68326	0.120813	0.452216	0.267157	0.789348	0.999716
Lrrc58	41.8535	0.220882	0.227591	0.970521	0.331787	0.934601	68.5575	0.679608	0.180223	3.77093	0.000162638	0.00386465	70.6513	0.404526	0.237128	1.70593	0.0880203	0.535781	28.5181	0.372915	0.269303	1.38474	0.166133	0.926261	15.3241	0.0166922	0.396784	0.0420688	0.966444	0.99972	20.8535	-0.00719927	0.342124	-0.0210429	0.983211	0.999716
Lrrc7	578.265	0.0447164	0.0938511	0.476461	0.633746	0.998894	1179.83	0.413598	0.0743905	5.55982	2.70049e-08	1.7168e-06	1233.16	0.278968	0.0890717	3.13194	0.00173653	0.0463729	560.959	0.16126	0.0856396	1.88301	0.0596987	0.743552	183.91	0.559424	0.142751	3.91889	8.89591e-05	0.0189427	195.067	-0.00397544	0.141001	-0.0281945	0.977507	0.999716
Lrrc8b	105.887	1.65854	0.261272	6.34796	2.18196e-10	1.32635e-07	237.691	2.02497	0.158233	12.7973	1.69658e-37	1.31587e-34	177.066	1.43471	0.157633	9.1016	8.90137e-20	9.30802e-17	71.4331	0.911064	0.202518	4.49868	6.83773e-06	0.0018806	16.6523	0.393679	0.34516	1.14057	0.254049	0.99972	18.0445	0.0613509	0.354554	0.173037	0.862622	0.999716
Lrrc8c	41.1044	0.09221	0.224525	0.410689	0.681301	0.998894	99.2016	1.45239	0.197897	7.3391	2.15029e-13	2.91567e-11	78.7673	0.550709	0.171338	3.21417	0.00130824	0.0377244	41.0369	0.527615	0.245467	2.14944	0.0315997	0.595004	7.62002	0.433787	0.557062	0.778705	0.436154	0.99972	12.2408	0.0608574	0.430338	0.141418	0.88754	0.999716
Lrrfip2	34.0739	0.0285866	0.246545	0.115949	0.907693	0.998894	45.1419	0.824266	0.239435	3.44254	0.000576269	0.010796	47.0177	-0.16619	0.216929	-0.766103	0.443615	0.920198	23.1238	0.486484	0.309147	1.57363	0.115573	0.876368	18.5344	0.288755	0.327379	0.882018	0.377767	0.99972	16.1992	-0.101665	0.355005	-0.286375	0.774591	0.999716
Lsm11	12.673	1.02238	0.403329	2.53486	0.0112492	0.249515	14.6354	1.40527	0.50709	2.77125	0.00558411	0.0638043	35.4338	0.811677	0.25489	3.18443	0.00145042	0.0409913	9.19427	0.983931	0.440644	2.23294	0.025553	0.550506	2.20885	0.462884	1.01793	0.45473	0.649304	0.99972	1.97285	0.341084	1.02222	0.333671	0.738628	0.999716
Ltbp2	3.68925	0.925235	0.66612	1.38899	0.164835	0.789614	23.1803	1.38038	0.295531	4.67086	2.99942e-06	0.000121926	7.48788	0.425198	0.498651	0.852698	0.393827	0.904245	4.61841	-0.127815	0.681514	-0.187545	0.851233	0.998836	NA	NA	NA	NA	NA	NA	2.55152	1.29129	0.978234	1.32002	0.186827	0.999716
Ltbp4	50.8939	-0.946449	0.248848	-3.80333	0.000142766	0.0127502	89.3861	-0.674599	0.184124	-3.66383	0.000248474	0.00537713	117.829	-0.672207	0.162411	-4.13892	3.48951e-05	0.00208824	36.4416	-0.586782	0.249769	-2.3493	0.0188089	0.473988	22.2851	0.719844	0.34843	2.06596	0.0388319	0.816669	20.6936	0.174673	0.324616	0.538092	0.590514	0.999716
Ly6e	85.1362	0.6447	0.172067	3.74679	0.000179115	0.0148939	104.845	-0.196886	0.167148	-1.17792	0.23883	0.683631	137.731	0.304529	0.133052	2.2888	0.0220908	0.260475	46.3749	0.208175	0.219676	0.947649	0.343308	0.998836	10.7163	0.506068	0.420552	1.20334	0.228844	0.99972	14.3576	0.758241	0.397707	1.90653	0.0565817	0.999716
Lynx1	54.2663	0.812518	0.235873	3.44472	0.000571653	0.0361485	44.0736	0.454796	0.301132	1.51029	0.13097	0.511517	56.2228	0.340953	0.224865	1.51625	0.129455	0.633461	45.5784	0.613648	0.246309	2.49138	0.012725	0.402128	18.8447	-0.525887	0.349549	-1.50447	0.13246	0.99972	14.9496	0.820509	0.401514	2.04354	0.0409992	0.999716
Lypd6	2.24532	0.753685	0.874935	0.861419	0.389007	0.958484	3.17851	-0.0123173	0.921642	-0.0133645	0.989337	0.996739	6.15376	-0.235034	0.561419	-0.418643	0.675477	0.966228	1.49824	0.442219	1.10323	0.400839	0.688539	0.998836	28.7097	1.20574	0.287028	4.20078	2.65997e-05	0.00848522	40.7432	0.318827	0.267413	1.19226	0.233159	0.999716
Lyz1	3.24512	-0.0934886	0.794174	-0.117718	0.906291	0.998894	18.9266	1.17638	0.390239	3.01452	0.00257389	0.0355215	22.8272	0.0472858	0.329034	0.143711	0.885729	0.993511	3.59815	-0.57633	0.745809	-0.772758	0.439666	0.998836	0.869154	-1.76063	1.46854	-1.1989	0.230568	0.99972	2.33847	-1.18225	0.9689	-1.2202	0.222388	0.999716
Lyzl4	15.7734	1.9486	0.384793	5.06402	4.10516e-07	0.000112487	32.6027	1.63397	0.278545	5.86607	4.4625e-09	3.19291e-07	52.2859	1.17183	0.20292	5.77486	7.70173e-09	1.50206e-06	11.6626	1.05459	0.404376	2.60794	0.00910898	0.334474	1.41359	-0.401193	1.21038	-0.331461	0.740296	0.99972	NA	NA	NA	NA	NA	NA
Lzts3	140.047	0.0546988	0.183589	0.297941	0.765748	0.998894	377.948	-0.765457	0.156973	-4.87637	1.08056e-06	4.82768e-05	298.991	-0.16608	0.127509	-1.3025	0.192745	0.740479	92.8924	-0.409435	0.174735	-2.34317	0.0191208	0.477348	29.5223	-0.15028	0.275338	-0.545801	0.585203	0.99972	30.3344	-0.166096	0.264099	-0.628917	0.529404	0.999716
Maea	22.4431	0.780099	0.309139	2.52345	0.0116208	0.253453	33.3583	0.920168	0.256904	3.58176	0.000341286	0.00702498	32.1203	0.5534	0.252918	2.18806	0.0286651	0.309185	15.6923	0.285776	0.367237	0.778179	0.436463	0.998836	7.03519	-0.359094	0.545946	-0.657747	0.5107	0.99972	4.44077	-0.0182894	0.659043	-0.0277514	0.97786	0.999716
Malat1	4697.67	1.0427	0.19827	5.25899	1.44846e-07	4.62623e-05	9340.58	1.49392	0.147122	10.1543	3.17115e-24	1.04218e-21	7904.44	0.898409	0.271552	3.30842	0.000938228	0.0296631	2414.94	0.761014	0.184975	4.11413	3.88639e-05	0.00732607	1290.82	1.01237	0.195743	5.17195	2.31661e-07	0.000287007	1058.89	0.681224	0.153679	4.43277	9.30293e-06	0.0175001
Maml3	79.2315	0.921804	0.19324	4.77027	1.83982e-06	0.000389545	121.537	1.18308	0.161028	7.34708	2.02585e-13	2.76629e-11	100.505	0.942249	0.148305	6.35346	2.10519e-10	5.80916e-08	33.0032	1.08107	0.2658	4.06725	4.75721e-05	0.00867518	16.9509	0.496127	0.367181	1.35118	0.176638	0.99972	13.9973	0.151417	0.395946	0.382418	0.702151	0.999716
Man1a	61.7539	0.256108	0.332103	0.771168	0.440607	0.968856	239.508	1.23503	0.133364	9.2606	2.03279e-20	4.92698e-18	106.261	0.624938	0.157808	3.96011	7.49142e-05	0.00397212	96.5498	1.17415	0.27815	4.22128	2.42915e-05	0.00496997	2.64657	-0.142398	0.877314	-0.162311	0.871061	0.99972	47.0832	-0.563352	0.220157	-2.55886	0.0105015	0.999716
Man1b1	49.3011	0.719005	0.199081	3.61162	0.000304289	0.0223114	48.682	0.10333	0.20802	0.496731	0.619379	0.939321	65.5402	0.403765	0.193016	2.09187	0.03645	0.351207	29.1158	0.262162	0.258415	1.0145	0.310345	0.998836	12.5976	-0.212465	0.408754	-0.519788	0.603212	0.99972	13.8687	-0.395672	0.377362	-1.04852	0.294399	0.999716
Man1c1	17.4522	0.435412	0.346244	1.25753	0.208563	0.841034	138.493	0.989451	0.135804	7.28585	3.19648e-13	4.18782e-11	91.7998	0.673077	0.162364	4.14547	3.39115e-05	0.00204788	30.3912	0.599515	0.287593	2.08459	0.0371062	0.631889	19.677	-0.918543	0.351782	-2.61112	0.00902466	0.408598	11.2694	-0.0579696	0.432788	-0.133945	0.893446	0.999716
Man2a2	68.7439	0.179887	0.186294	0.965608	0.33424	0.934735	78.6562	-0.821284	0.182	-4.51256	6.40497e-06	0.000236107	80.5325	-0.321708	0.164078	-1.9607	0.0499138	0.414055	73.0207	-0.21541	0.177399	-1.21427	0.224646	0.981147	28.6323	-0.630025	0.296657	-2.12375	0.0336909	0.789249	31.1685	0.308136	0.265852	1.15905	0.246435	0.999716
Map1a	94.5554	0.674279	0.302985	2.22545	0.0260507	0.380838	190.974	0.639232	0.175013	3.65249	0.00025971	0.00557054	185.88	0.497967	0.190711	2.61111	0.00902481	0.149795	105.258	0.277226	0.213495	1.29851	0.194111	0.952877	51.2142	-0.327818	0.267192	-1.2269	0.21986	0.99972	36.7633	0.0479501	0.25037	0.191517	0.848121	0.999716
Map2	307.1	-0.313827	0.120817	-2.59754	0.00938938	0.22482	512.684	0.453149	0.128808	3.51801	0.000434798	0.00862038	559.584	0.0524693	0.105775	0.496048	0.619861	0.957459	281.719	0.0903379	0.104399	0.865311	0.386868	0.998836	129.41	0.0416663	0.15579	0.267452	0.789121	0.99972	104.578	0.0190569	0.162274	0.117436	0.906514	0.999716
Map2k4	89.788	-0.254158	0.160863	-1.57997	0.114114	0.702574	114.448	0.665113	0.15811	4.20665	2.59182e-05	0.000805374	137.785	-0.00476743	0.152106	-0.0313427	0.974996	0.998288	51.1051	0.0141224	0.227292	0.062133	0.950457	0.998836	45.8385	0.250192	0.225434	1.10982	0.267076	0.99972	49.9223	-0.114282	0.209892	-0.544481	0.586111	0.999716
Map2k6	32.6476	-0.278417	0.256536	-1.08529	0.277791	0.900696	60.1581	-2.01013	0.2799	-7.18162	6.88892e-13	8.56257e-11	66.3507	-1.01516	0.231926	-4.37711	1.20264e-05	0.000891567	30.4566	-1.09631	0.328373	-3.3386	0.000842013	0.0738179	12.8105	-0.0193767	0.405704	-0.0477606	0.961907	0.99972	9.37548	-0.828101	0.499987	-1.65625	0.0976721	0.999716
Map3k12	88.269	-0.553967	0.172664	-3.20835	0.00133498	0.066067	119.831	-0.850363	0.183078	-4.6448	3.40399e-06	0.000136936	145.267	-0.509369	0.142419	-3.57655	0.000348164	0.013807	63.1788	-0.309098	0.187076	-1.65226	0.0984809	0.840393	39.3515	-0.184659	0.236976	-0.77923	0.435844	0.99972	33.0493	-0.483372	0.265988	-1.81727	0.0691757	0.999716
Map3k7	23.7981	0.104921	0.302569	0.346766	0.728767	0.998894	72.0095	0.652339	0.172394	3.784	0.000154327	0.00370346	67.0606	0.351208	0.18383	1.91051	0.0560679	0.43497	18.9304	0.171762	0.317638	0.540747	0.588682	0.998836	8.47246	-0.551185	0.489579	-1.12583	0.260236	0.99972	6.85968	-0.997485	0.554245	-1.79972	0.0719053	0.999716
Map4k3	97.1886	-0.49187	0.205687	-2.39135	0.0167866	0.307066	86.7093	-0.601314	0.17391	-3.45761	0.000544998	0.0103807	123.382	-0.211004	0.174005	-1.21263	0.22527	0.781551	55.6813	0.100397	0.20624	0.486798	0.626401	0.998836	42.6156	-0.223453	0.231649	-0.964617	0.334737	0.99972	33.4472	0.250008	0.264044	0.946844	0.343718	0.999716
Map7	101.7	-0.304327	0.212189	-1.43422	0.151508	0.768643	230.36	-0.912983	0.166347	-5.48842	4.05535e-08	2.44202e-06	147.185	-0.900287	0.187935	-4.79041	1.66444e-06	0.000170459	51.5787	-0.525488	0.2587	-2.03127	0.042228	0.664003	38.3192	-0.342507	0.311584	-1.09925	0.271661	0.99972	39.6405	0.235741	0.243777	0.967036	0.333526	0.999716
Map7d1	42.9933	0.126425	0.237553	0.532197	0.59459	0.99742	80.8775	0.732184	0.202529	3.61521	0.0003001	0.00629755	83.5221	0.374433	0.181273	2.06557	0.0388688	0.363454	32.9802	0.312621	0.24058	1.29945	0.19379	0.952877	14.1936	-0.164238	0.391833	-0.419152	0.675105	0.99972	12.9625	0.559166	0.397033	1.40836	0.159025	0.999716
Map7d2	47.1593	0.806171	0.233907	3.44655	0.0005678	0.0361455	83.7852	0.889654	0.160849	5.53098	3.18443e-08	1.9854e-06	74.8305	0.472106	0.207161	2.27893	0.0226713	0.265743	33.8281	0.413145	0.277015	1.49142	0.135851	0.898376	15.3314	0.0261623	0.36848	0.0710005	0.943397	0.99972	14.7804	0.227072	0.387056	0.586663	0.55743	0.999716
Map9	51.7613	0.391257	0.250174	1.56394	0.117832	0.710387	97.3709	0.717241	0.176826	4.0562	4.98777e-05	0.00140571	105.58	0.548875	0.17821	3.07993	0.00207051	0.0525496	42.6154	0.558629	0.240483	2.32294	0.0201822	0.487446	13.5358	0.157958	0.42264	0.373742	0.708596	0.99972	14.3603	0.492464	0.381123	1.29214	0.196309	0.999716
Mapk3	14.0098	-0.651696	0.411237	-1.58472	0.113029	0.701326	72.8677	-0.91387	0.206403	-4.4276	9.5287e-06	0.000338432	47.8136	-0.0865869	0.241563	-0.358444	0.720011	0.970322	22.9441	-0.208058	0.302021	-0.688886	0.490895	0.998836	8.61034	0.1928	0.473762	0.406956	0.684041	0.99972	14.4955	0.0932603	0.390045	0.239102	0.811027	0.999716
Mapk4	20.3458	1.06228	0.286671	3.70556	0.000210924	0.0170226	267.615	2.59511	0.126377	20.5346	1.05731e-93	1.02506e-89	180.982	1.81353	0.144375	12.5613	3.44807e-36	8.56328e-33	24.8915	1.22878	0.342996	3.58251	0.000340315	0.0383185	4.73237	0.45911	0.690663	0.664738	0.506218	0.99972	1.58486	0.766717	1.15918	0.661431	0.508336	0.999716
Mapk8ip1	48.0199	0.368948	0.256599	1.43784	0.15048	0.76716	75.1133	0.63718	0.178005	3.57956	0.000344173	0.0070694	90.3385	0.701112	0.195956	3.57791	0.000346354	0.0137627	34.8775	0.596384	0.239513	2.48999	0.0127747	0.402128	18.7736	0.47251	0.333862	1.41528	0.156985	0.99972	14.6988	0.0498614	0.38711	0.128804	0.897512	0.999716
Mapk9	61.688	0.338859	0.193918	1.74744	0.0805618	0.625311	93.6381	0.477957	0.155986	3.0641	0.00218323	0.0313577	115.993	0.302971	0.150904	2.00771	0.0446746	0.38991	37.9816	0.306644	0.2493	1.23002	0.218689	0.974376	25.3273	-0.253919	0.288643	-0.879702	0.379021	0.99972	23.7138	0.0822118	0.304052	0.270388	0.786862	0.999716
Mapkbp1	38.1959	-0.443053	0.28332	-1.56379	0.117866	0.710387	110.719	-0.738537	0.162785	-4.53688	5.70926e-06	0.000214125	94.8719	-0.441886	0.185595	-2.38091	0.01727	0.224997	31.5743	0.143033	0.266527	0.536654	0.591507	0.998836	16.5556	-0.19419	0.366749	-0.52949	0.596465	0.99972	12.5008	-0.34599	0.435453	-0.794552	0.426874	0.999716
Mapt	391.484	-0.15719	0.0956646	-1.64314	0.100354	0.674422	589.266	-0.239985	0.105833	-2.26758	0.023355	0.179538	710.244	-0.248108	0.0799305	-3.10405	0.00190892	0.0499031	297.661	-0.0631353	0.104184	-0.606	0.544515	0.998836	128.632	0.168662	0.148305	1.13726	0.255428	0.99972	164.495	0.0758716	0.142256	0.533344	0.593795	0.999716
2023-03-11	6.83855	0.174289	0.594983	0.292931	0.769575	0.998894	16.9739	1.39562	0.332399	4.19861	2.68558e-05	0.000827875	8.48816	-0.644197	0.524964	-1.22713	0.219775	0.773992	7.09596	0.427668	0.563511	0.758934	0.447892	0.998836	3.69011	-0.579266	0.752289	-0.770005	0.441297	0.99972	3.9651	-0.0804212	0.754211	-0.10663	0.915083	0.999716
2023-03-04	16.0101	-0.393673	0.411994	-0.955531	0.339309	0.938984	39.9869	-1.20566	0.289453	-4.16532	3.10919e-05	0.000936137	45.0707	-0.177539	0.224549	-0.790645	0.429151	0.916382	14.6345	-0.829941	0.443036	-1.8733	0.0610267	0.748023	15.7248	0.715722	0.352641	2.0296	0.0423967	0.831631	26.4188	0.293918	0.300574	0.977854	0.328146	0.999716
2023-03-08	16.0216	-0.0465952	0.371029	-0.125584	0.900061	0.998894	27.4967	-1.02514	0.339823	-3.0167	0.00255543	0.0353748	31.1428	-0.376625	0.270603	-1.3918	0.163983	0.703219	9.37925	-0.897377	0.511663	-1.75384	0.0794572	0.804984	8.26869	0.250537	0.474686	0.527795	0.597641	0.99972	7.1726	0.204643	0.547615	0.373699	0.708628	0.999716
Mas1	20.0201	2.0881	0.413102	5.05468	4.31117e-07	0.000114692	40.6319	2.47724	0.230805	10.733	7.12405e-27	2.87782e-24	42.4044	1.91549	0.249344	7.6821	1.56507e-14	7.23136e-12	22.2106	1.73897	0.338867	5.13171	2.87118e-07	0.000146704	2.09595	-0.597649	0.967923	-0.617456	0.536934	0.99972	NA	NA	NA	NA	NA	NA
Mast1	87.754	-0.527111	0.169068	-3.11774	0.00182244	0.0831527	81.4176	-0.845888	0.18976	-4.45767	8.28547e-06	0.00029751	134.644	-0.4734	0.157925	-2.99763	0.00272089	0.0643554	48.5002	-0.213151	0.216414	-0.984921	0.324663	0.998836	42.0125	0.0169885	0.243168	0.0698631	0.944303	0.99972	43.792	-0.230615	0.230646	-0.999862	0.317377	0.999716
Mast2	129.032	0.597693	0.203192	2.94151	0.00326614	0.121635	187.071	0.970207	0.117875	8.23079	1.8599e-16	3.30857e-14	207.297	0.373333	0.110604	3.37541	0.000737066	0.0247354	94.2121	0.120584	0.167492	0.719943	0.47156	0.998836	56.6067	-0.0253067	0.217817	-0.116183	0.907507	0.99972	52.7221	0.0761058	0.226936	0.335362	0.737352	0.999716
Mast3	68.8997	-0.0254842	0.231923	-0.109882	0.912503	0.998894	187.04	0.440033	0.139718	3.14943	0.00163591	0.0249963	123.844	-0.139375	0.207981	-0.670131	0.502774	0.936275	55.1413	0.0350855	0.220326	0.159244	0.873477	0.998836	7.94515	1.11566	0.505097	2.2088	0.0271889	0.726594	8.53336	0.119332	0.501939	0.237742	0.812081	0.999716
Mat2a	119.988	0.029647	0.137562	0.215518	0.829364	0.998894	221.592	0.827038	0.113229	7.30413	2.79074e-13	3.70633e-11	239.585	0.308916	0.11996	2.57516	0.0100194	0.160537	100.421	0.288725	0.161389	1.78899	0.0736158	0.789676	67.2747	-0.395299	0.195245	-2.02464	0.0429047	0.83309	59.1464	-0.229203	0.198851	-1.15264	0.249059	0.999716
Mboat7	78.982	0.391707	0.171241	2.28746	0.0221692	0.350173	103.66	0.626466	0.183662	3.41097	0.000647329	0.0118636	123.355	0.670198	0.185929	3.60459	0.00031265	0.0127551	64.2849	0.386749	0.199238	1.94114	0.0522407	0.710821	26.4276	0.830648	0.279815	2.96856	0.00299201	0.203876	33.3484	0.6424	0.260687	2.46425	0.0137299	0.999716
Mcf2l	223.479	-0.0424559	0.138618	-0.30628	0.759392	0.998894	273.845	-1.03782	0.130337	-7.96264	1.68404e-15	2.72113e-13	447.314	-0.318212	0.0933464	-3.40894	0.000652165	0.0224562	155.005	-0.492594	0.167223	-2.94574	0.00322187	0.177224	80.9022	-0.0295027	0.177109	-0.166579	0.867701	0.99972	72.4893	-0.121574	0.19086	-0.636977	0.52414	0.999716
Mchr1	2.13233	1.92823	0.854972	2.25531	0.024114	0.365585	18.8104	1.61176	0.35507	4.53927	5.64495e-06	0.000212123	9.78015	1.07258	0.436714	2.45603	0.0140481	0.199363	16.8883	0.679654	0.341678	1.98917	0.0466827	0.684014	0.657332	1.09996	1.62582	0.676555	0.498689	0.99972	1.46649	1.58494	1.23811	1.28013	0.200501	0.999716
Mcl1	8.58027	0.501421	0.517286	0.96933	0.332381	0.934601	14.8565	1.14094	0.359306	3.17539	0.00149634	0.0234932	16.1951	1.13494	0.380938	2.97934	0.00288868	0.0668128	5.86605	0.882692	0.539035	1.63754	0.101517	0.846499	2.45964	-1.21848	1.0118	-1.20427	0.228484	0.99972	3.99007	0.000409888	0.747657	0.00054823	0.999563	0.999914
Mcrs1	36.2429	0.456795	0.266291	1.7154	0.0862717	0.639789	43.0472	-0.0506995	0.241373	-0.210046	0.833631	0.970569	42.5385	-0.776197	0.242575	-3.19983	0.00137509	0.0394234	19.294	0.0819454	0.34656	0.236453	0.813081	0.998836	12.1161	-0.148244	0.418031	-0.354624	0.722871	0.99972	11.1141	-0.0726802	0.468917	-0.154996	0.876824	0.999716
Mdh1b	9.0341	-0.684626	0.514659	-1.33025	0.183435	0.808195	12.9192	-1.63491	0.497606	-3.28555	0.00101782	0.0171912	19.5024	-0.486908	0.35026	-1.39013	0.164489	0.704313	7.38204	0.0922859	0.555134	0.166241	0.867967	0.998836	4.70794	-0.121395	0.694577	-0.174776	0.861256	0.99972	4.8451	0.769184	0.684153	1.12429	0.260891	0.999716
Mdk	22.5825	0.764831	0.319993	2.39015	0.0168417	0.307066	29.9846	0.987923	0.285134	3.46476	0.000530699	0.0101884	29.4353	0.339767	0.289182	1.17493	0.240024	0.793618	13.3169	0.263534	0.39743	0.663095	0.50727	0.998836	3.68958	-0.827462	0.829976	-0.99697	0.318779	0.99972	2.1715	-0.736669	1.01684	-0.724465	0.46878	0.999716
Me3	126.754	0.177934	0.198791	0.895077	0.370746	0.951557	120.522	-0.653779	0.173845	-3.7607	0.000169439	0.00397752	217.545	0.235901	0.156808	1.5044	0.132479	0.641034	81.3853	-0.148631	0.210873	-0.704836	0.480913	0.998836	47.0179	-0.131634	0.222089	-0.592707	0.553377	0.99972	29.3461	0.164488	0.306798	0.536145	0.591858	0.999716
Med12l	42.7247	-0.597872	0.240548	-2.48546	0.0129383	0.265143	92.7646	-0.796888	0.173187	-4.6013	4.19856e-06	0.000163146	99.7281	-0.554874	0.192377	-2.88431	0.00392278	0.0836242	45.9436	-0.514059	0.22229	-2.31256	0.0207469	0.494419	18.5372	-0.0750305	0.358041	-0.209558	0.834012	0.99972	20.353	-0.251082	0.338006	-0.742834	0.457582	0.999716
Med13	91.0277	0.0280902	0.161391	0.174051	0.861826	0.998894	162.283	0.547364	0.126334	4.33267	1.47315e-05	0.000494193	171.099	0.272166	0.12058	2.25714	0.0239995	0.27546	70.1931	0.016249	0.201767	0.0805334	0.935813	0.998836	39.0414	-0.0642151	0.239177	-0.268484	0.788327	0.99972	39.0697	0.164221	0.246296	0.666762	0.504924	0.999716
Med15	102.155	0.393852	0.158455	2.48558	0.0129342	0.265143	195.517	0.976765	0.121216	8.05808	7.7505e-16	1.27358e-13	185.747	0.651289	0.150614	4.32423	1.53068e-05	0.00109394	75.4953	0.387307	0.174258	2.22262	0.0262418	0.55915	34.0697	0.0656445	0.248194	0.264489	0.791403	0.99972	27.4064	0.568431	0.297111	1.91319	0.0557236	0.999716
Med24	46.5512	-0.636378	0.23801	-2.67374	0.00750098	0.197414	69.2463	-0.73552	0.196993	-3.73373	0.000188665	0.00433439	68.3725	-0.46665	0.189386	-2.46401	0.0137391	0.196521	37.5528	-0.316755	0.241165	-1.31344	0.189036	0.948198	19.5764	-0.0854949	0.323893	-0.26396	0.79181	0.99972	12.8901	-0.057677	0.391822	-0.147202	0.882973	0.999716
Mef2a	109.043	-0.0554186	0.170997	-0.324091	0.745869	0.998894	146.548	0.429667	0.133732	3.21289	0.00131407	0.0211803	157.795	0.00684948	0.136198	0.0502905	0.959891	0.998047	57.0559	0.233909	0.217869	1.07362	0.282993	0.998836	47.3605	-0.221018	0.220927	-1.00041	0.317112	0.99972	36.3008	0.0766489	0.261881	0.292686	0.769762	0.999716
Megf11	12.5888	-0.162851	0.419076	-0.388596	0.697575	0.998894	49.7027	0.911604	0.278531	3.2729	0.0010645	0.0178134	46.5522	0.635511	0.236551	2.68657	0.00721901	0.129564	7.83843	0.652736	0.529599	1.23251	0.217759	0.972941	6.43295	0.471664	0.614342	0.767756	0.442632	0.99972	2.5147	-1.56281	0.988835	-1.58046	0.114002	0.999716
Megf9	40.2434	-0.169309	0.235853	-0.717859	0.472844	0.972317	105.36	0.576274	0.168288	3.42432	0.000616333	0.0113708	78.6124	0.0742235	0.175002	0.42413	0.671471	0.966001	27.148	-0.498494	0.300447	-1.65917	0.097081	0.839118	13.1769	0.511302	0.392158	1.30382	0.192297	0.99972	9.45979	-0.0081098	0.471333	-0.0172061	0.986272	0.999716
Mest	33.2791	0.611655	0.261202	2.3417	0.0191963	0.326476	48.9913	0.775319	0.252172	3.07457	0.00210808	0.0305554	70.9867	0.990509	0.178734	5.54182	2.99347e-08	4.95618e-06	26.0376	1.09088	0.262046	4.16292	3.14201e-05	0.00599018	15.2087	0.986375	0.394748	2.49874	0.0124634	0.495555	14.7537	0.345044	0.377731	0.913466	0.360998	0.999716
Metap1d	26.8309	-0.683483	0.309446	-2.20873	0.0271932	0.384895	28.0653	-1.06963	0.325428	-3.28683	0.00101322	0.0171284	40.3402	-0.402903	0.59944	-0.672132	0.5015	0.936275	13.6017	-0.733353	0.450688	-1.62719	0.103698	0.850594	7.09791	-0.152096	0.533888	-0.284883	0.775734	0.99972	5.48019	0.107296	0.623431	0.172106	0.863354	0.999716
Mettl7a2	1.28929	-1.154	1.19322	-0.967126	0.333481	0.934601	6.24541	-4.03588	1.07503	-3.75419	0.000173904	0.00406082	3.17601	-1.31566	0.852959	-1.54247	0.122959	0.620985	2.91609	-2.23916	1.06258	-2.10728	0.0350931	0.619093	0.546789	-1.05731	1.81966	-0.581048	0.561208	0.99972	1.48588	-1.27667	1.18471	-1.07762	0.281204	0.999716
Mfap3l	4.02173	0.176247	0.68103	0.258795	0.795793	0.998894	25.8479	1.18591	0.298184	3.97711	6.97567e-05	0.00186563	25.1684	1.22991	0.299028	4.11303	3.90492e-05	0.00231591	8.73062	0.589815	0.476285	1.23836	0.215581	0.970412	3.29059	0.533117	0.734614	0.725711	0.468016	0.99972	3.20259	-0.302589	0.833506	-0.363032	0.716581	0.999716
Mfn1	123.315	-0.38107	0.151161	-2.52095	0.0117039	0.253977	152.778	-0.464646	0.144987	-3.20475	0.0013518	0.0216444	214.654	-0.343526	0.115971	-2.96217	0.00305483	0.070004	91.252	-0.46108	0.163428	-2.82131	0.00478281	0.22926	85.1198	-0.45783	0.177499	-2.57934	0.00989893	0.436895	71.9852	-0.200973	0.182513	-1.10114	0.270834	0.999716
Mfsd1	15.5136	0.414443	0.339851	1.21948	0.222661	0.856115	31.7617	0.920815	0.255556	3.60318	0.000314353	0.00654705	31.9064	0.467724	0.264928	1.76548	0.0774837	0.508908	12.575	-0.139982	0.417257	-0.335482	0.737262	0.998836	5.08025	0.667546	0.617041	1.08185	0.279319	0.99972	4.99016	1.07995	0.679634	1.58902	0.112056	0.999716
Mfsd4a	71.8842	-0.285378	0.184474	-1.54698	0.121867	0.716611	87.3039	-0.732073	0.187747	-3.89925	9.64918e-05	0.00245858	151.251	-0.0429163	0.141969	-0.302294	0.762428	0.975169	63.8932	-0.227318	0.1964	-1.15743	0.247098	0.99727	21.3022	-0.312715	0.311813	-1.00289	0.315913	0.99972	19.8074	-0.0102863	0.346734	-0.0296662	0.976333	0.999716
Mgat1	41.4344	1.64078	0.268353	6.11425	9.70146e-10	5.22327e-07	55.237	1.15348	0.200478	5.75366	8.73314e-09	5.98359e-07	50.0731	0.632069	0.212612	2.97288	0.00295023	0.0679991	19.0511	0.583878	0.38634	1.51131	0.13071	0.89325	6.73113	0.214277	0.522862	0.409815	0.681941	0.99972	7.11795	-0.618886	0.525868	-1.17688	0.239242	0.999716
Mgat4c	400.899	-0.356577	0.210206	-1.69633	0.0898242	0.647143	224.759	-0.476352	0.193281	-2.46455	0.0137184	0.123893	151.057	-0.786495	0.173984	-4.52051	6.16905e-06	0.000528305	124.421	-0.377838	0.175522	-2.15265	0.0313463	0.592932	168.719	0.111928	0.156922	0.713274	0.475676	0.99972	123.958	0.190652	0.189214	1.0076	0.313647	0.999716
Mgat5b	8.47766	-0.784315	0.541474	-1.44848	0.147483	0.763622	53.7045	-1.26608	0.258104	-4.90529	9.32898e-07	4.20672e-05	28.7472	-1.00398	0.303486	-3.30816	0.000939103	0.0296631	15.2789	-0.0558362	0.388815	-0.143606	0.885811	0.998836	10.7597	-0.0920625	0.418504	-0.21998	0.825887	0.99972	4.84332	-0.326401	0.625737	-0.521626	0.601931	0.999716
Mgst3	79.6134	0.67525	0.178854	3.77542	0.000159737	0.0138077	69.3607	0.247143	0.259335	0.952988	0.340596	0.791581	110.607	0.496537	0.157618	3.15025	0.00163133	0.0444598	46.8504	0.201528	0.241967	0.832872	0.404917	0.998836	18.2143	0.00108444	0.34143	0.00317618	0.997466	0.99972	10.4825	-0.249595	0.446057	-0.559559	0.57578	0.999716
Miat	264.341	-0.252879	0.13562	-1.86461	0.0622362	0.568206	361.896	-0.273587	0.116011	-2.35829	0.0183595	0.151485	497.226	-0.330392	0.120293	-2.74657	0.00602218	0.113369	205.029	-0.552329	0.131639	-4.19578	2.7194e-05	0.00536745	30.3194	0.490998	0.25965	1.891	0.0586244	0.912122	38.1162	-0.149948	0.238369	-0.629058	0.529311	0.999716
Midn	14.7328	1.49672	0.372161	4.02171	5.77767e-05	0.00651943	19.4237	1.2483	0.335962	3.71559	0.000202732	0.00457621	28.2183	1.19391	0.269264	4.43398	9.25097e-06	0.000730958	11.8574	0.945889	0.399055	2.37032	0.0177726	0.463335	3.76578	0.790607	0.797704	0.991103	0.321635	0.99972	4.58869	0.00479947	0.678392	0.00707477	0.994355	0.999716
Mir124a.1hg	218.196	0.493754	0.153941	3.20742	0.00133929	0.066067	372.217	0.836506	0.128949	6.4871	8.75056e-11	8.23657e-09	348.062	0.246743	0.114471	2.1555	0.0311226	0.321385	127.902	0.410344	0.165737	2.47587	0.0132913	0.408404	117.519	0.0518542	0.164755	0.314735	0.752963	0.99972	91.7804	-0.122253	0.196662	-0.621644	0.534176	0.999716
Mir6236	16.6466	0.348565	0.534976	0.651553	0.514689	0.980411	16.5117	0.39771	0.346404	1.14811	0.250923	0.700211	20.5915	0.996568	0.308592	3.2294	0.00124048	0.036032	9.84754	0.0687224	0.454754	0.15112	0.879881	0.998836	6.3066	0.812679	0.583518	1.39272	0.163703	0.99972	8.53188	0.667617	0.54484	1.22535	0.220445	0.999716
Mir670hg	75.6532	1.10356	0.168907	6.53353	6.42376e-11	4.0426e-08	73.2658	2.11841	0.169866	12.4711	1.0737e-35	7.17896e-33	83.921	1.55974	0.182927	8.52655	1.50779e-17	1.15077e-14	25.9083	0.918735	0.289503	3.17349	0.00150617	0.106905	9.4527	0.735091	0.461172	1.59397	0.110944	0.99972	7.00002	0.847636	0.553069	1.5326	0.125374	0.999716
Mir9.3hg	79.7221	0.299963	0.191718	1.5646	0.117676	0.710387	157.837	0.766324	0.166084	4.61408	3.94835e-06	0.000154352	143.648	0.0523867	0.142501	0.367622	0.713155	0.970015	48.3508	0.013952	0.222856	0.0626056	0.950081	0.998836	17.2667	-0.0340546	0.336477	-0.101209	0.919384	0.99972	16.1017	-0.202248	0.359547	-0.562508	0.57377	0.999716
Mir99ahg	33.5177	-0.618884	0.267901	-2.31012	0.0208816	0.340686	21.5785	-1.23841	0.387551	-3.19546	0.00139606	0.0222429	41.9276	-0.585719	0.260365	-2.2496	0.0244741	0.279615	19.0252	-0.131794	0.331957	-0.39702	0.691353	0.998836	8.00671	0.203602	0.519886	0.391629	0.695332	0.99972	4.26007	-0.438025	0.686453	-0.638099	0.523409	0.999716
Mkl1	47.9831	0.00147525	0.255792	0.00576738	0.995398	0.999269	111.775	0.54042	0.176215	3.06682	0.00216348	0.0312128	98.6744	0.356267	0.16474	2.1626	0.030572	0.318925	44.5088	-0.0176595	0.221073	-0.0798808	0.936332	0.998836	11.7644	0.0511638	0.408928	0.125117	0.900431	0.99972	8.67948	-0.268519	0.472374	-0.568447	0.569732	0.999716
Mkl2	279.959	-0.116165	0.0982339	-1.18254	0.236993	0.86806	383.462	-0.389175	0.100245	-3.88223	0.000103505	0.00261664	445.415	-0.156172	0.095577	-1.63399	0.102262	0.572966	173.872	-0.510764	0.165129	-3.09312	0.00198067	0.12876	68.1358	0.217742	0.197676	1.10151	0.270675	0.99972	49.651	0.0642896	0.231853	0.277287	0.78156	0.999716
Mknk1	11.4804	-0.881203	0.475344	-1.85382	0.0637645	0.571636	18.963	-1.6281	0.423944	-3.84036	0.000122855	0.00301157	20.5459	-0.19239	0.320701	-0.599906	0.548569	0.948068	7.96878	-0.778663	0.533792	-1.45874	0.144637	0.913728	7.42152	-0.90792	0.536381	-1.69268	0.0905169	0.99972	5.83343	-0.99595	0.631214	-1.57783	0.114604	0.999716
Mlf2	88.7616	0.188323	0.180787	1.04168	0.29756	0.912669	132.853	0.40298	0.131947	3.05411	0.00225726	0.0321664	141.584	0.199839	0.152776	1.30806	0.190854	0.738152	69.7903	0.283918	0.19313	1.47008	0.141539	0.907723	24.8306	-0.394783	0.296229	-1.3327	0.182631	0.99972	26.2705	0.157212	0.28537	0.550906	0.581698	0.999716
Mlip	95.8545	0.0401149	0.168837	0.237596	0.812195	0.998894	426.046	0.575272	0.165379	3.4785	0.000504222	0.00975735	358.584	-0.327478	0.112051	-2.92258	0.00347146	0.0766235	54.095	-0.83225	0.236584	-3.51778	0.000435176	0.0456309	5.46248	-0.160067	0.615514	-0.260054	0.794822	0.99972	4.17035	0.196341	0.719953	0.272714	0.785073	0.999716
Mllt11	56.4183	0.204997	0.273662	0.749087	0.453805	0.972145	62.7179	0.229738	0.189554	1.21199	0.225516	0.665208	103.185	0.567298	0.151171	3.7527	0.000174943	0.00789945	39.4027	0.246623	0.253201	0.974019	0.330047	0.998836	17.194	0.776917	0.343058	2.26468	0.0235323	0.695659	27.3163	0.818611	0.293979	2.78459	0.00535955	0.999716
Mmp16	206.957	-0.44568	0.156439	-2.84891	0.00438695	0.14352	185.805	-0.503034	0.14881	-3.38038	0.00072387	0.0129841	179.387	-0.461241	0.12739	-3.62071	0.000293797	0.0121103	46.4962	-0.0268196	0.217984	-0.123035	0.902079	0.998836	55.1364	-0.0611274	0.218341	-0.279964	0.779505	0.99972	32.783	-0.284326	0.276116	-1.02973	0.303136	0.999716
Mmp9	0.806787	1.128	1.40289	0.804056	0.421364	0.965493	11.2062	3.37923	0.484433	6.97563	3.04496e-12	3.37381e-10	4.65412	2.47885	0.67818	3.65515	0.000257028	0.0109116	2.68366	2.13516	0.936941	2.27886	0.0226755	0.520419	NA	NA	NA	NA	NA	NA	NA	NA	NA	NA	NA	NA
Mpc2	53.9158	-0.178385	0.205395	-0.868496	0.385123	0.958255	87.0112	-0.982731	0.236951	-4.1474	3.36275e-05	0.00100023	103.077	-0.278596	0.176281	-1.58041	0.114014	0.603418	36.2998	-0.402057	0.255494	-1.57364	0.11557	0.876368	25.6083	-0.342278	0.302764	-1.13051	0.258262	0.99972	21.1265	-0.208418	0.344663	-0.604701	0.545378	0.999716
Mpdz	59.9927	-0.0143148	0.206684	-0.0692595	0.944783	0.998894	132.107	-1.20535	0.179033	-6.73253	1.66739e-11	1.72891e-09	125.551	-0.65364	0.165501	-3.94948	7.83227e-05	0.00410018	58.6218	-0.406888	0.206355	-1.97179	0.0486337	0.690294	18.9874	-0.0712194	0.357788	-0.199055	0.84222	0.99972	16.5255	-0.349132	0.362524	-0.96306	0.335518	0.999716
Mpp7	12.5899	-0.413976	0.451692	-0.916499	0.359405	0.948513	19.6409	-1.26655	0.388109	-3.2634	0.00110086	0.0183382	19.4648	-0.661166	0.333585	-1.982	0.047479	0.403643	8.85046	-1.70045	0.620832	-2.73899	0.00616278	0.267165	7.79321	-0.185834	0.545865	-0.34044	0.733525	0.99972	2.43786	-1.21165	0.923059	-1.31265	0.189302	0.999716
Mpped2	119.038	0.0171873	0.153231	0.112166	0.910692	0.998894	86.3807	-0.584749	0.17268	-3.38631	0.000708392	0.0127537	98.3324	-0.432615	0.168379	-2.56929	0.0101908	0.162366	36.1657	-0.438368	0.261177	-1.67843	0.0932628	0.835793	14.8878	-0.42827	0.390357	-1.09712	0.272587	0.99972	8.80869	-1.24359	0.528019	-2.3552	0.0185126	0.999716
Mprip	142.619	0.129968	0.133652	0.972436	0.330834	0.933968	225.026	0.487211	0.122941	3.96298	7.40201e-05	0.00195805	263.937	0.166301	0.105359	1.57843	0.114468	0.603889	129.517	0.245924	0.15341	1.60305	0.108924	0.860768	57.3559	0.154152	0.209322	0.736436	0.461465	0.99972	49.4585	0.303313	0.217612	1.39383	0.16337	0.999716
Mpv17l	27.5597	0.335745	0.307875	1.09052	0.275482	0.899022	11.0496	-1.5175	0.523653	-2.89792	0.00375644	0.0476372	20.5322	-0.126478	0.32564	-0.388397	0.697722	0.968314	8.57381	-0.592113	0.521298	-1.13584	0.256023	0.998836	5.86633	-0.173378	0.587011	-0.295357	0.767721	0.99972	5.4704	-0.441896	0.596759	-0.740492	0.459002	0.999716
Mrap2	12.0885	-1.00908	0.537121	-1.87869	0.0602867	0.561009	15.8315	-1.56142	0.47122	-3.31356	0.000921164	0.0159454	15.6021	-1.08071	0.407676	-2.65091	0.00802746	0.138566	6.539	-0.948009	0.650658	-1.457	0.145116	0.913728	7.1299	0.0788194	0.533106	0.147849	0.882462	0.99972	5.72104	-0.631722	0.589992	-1.07073	0.28429	0.999716
Mrpl48	53.7236	-0.0776484	0.214918	-0.361294	0.71788	0.998894	98.1118	0.63256	0.152016	4.16114	3.16664e-05	0.000951955	88.5725	0.134778	0.171204	0.787238	0.431142	0.916878	32.2748	0.0569389	0.257469	0.221149	0.824977	0.998836	17.8235	-0.466103	0.360411	-1.29325	0.195924	0.99972	14.131	-0.904081	0.417074	-2.16767	0.0301836	0.999716
Mrpl53	64.9257	-0.229306	0.195013	-1.17585	0.239653	0.869176	97.7136	-0.850929	0.176401	-4.82384	1.40822e-06	6.13604e-05	114.69	-0.366261	0.215107	-1.70269	0.0886255	0.536893	54.556	-0.596497	0.217524	-2.74221	0.00610268	0.266933	31.6101	-0.0205117	0.258086	-0.0794761	0.936654	0.99972	30.9858	-0.0646573	0.277427	-0.233061	0.815714	0.999716
Mrps26	11.7343	0.559143	0.410898	1.36078	0.173582	0.799439	23.5994	0.950089	0.281621	3.37364	0.000741821	0.0132327	19.8395	0.0742037	0.310992	0.238603	0.811413	0.984618	7.41046	-0.258726	0.511088	-0.506226	0.612698	0.998836	5.09886	0.198019	0.6068	0.326333	0.744172	0.99972	2.69472	-0.751148	0.858628	-0.874824	0.38167	0.999716
Mrs2	42.6395	-0.201495	0.22459	-0.89717	0.369628	0.951267	48.068	-0.672048	0.231235	-2.90634	0.00365683	0.046618	67.0075	-0.69413	0.191157	-3.63121	0.000282095	0.0117745	31.8384	-0.153986	0.264274	-0.582676	0.560111	0.998836	18.6248	0.014543	0.328953	0.0442101	0.964737	0.99972	14.1161	0.161368	0.37925	0.425494	0.670477	0.999716
Msi2	68.1274	0.124718	0.182702	0.682629	0.494841	0.980411	111.384	0.621213	0.143943	4.31569	1.59105e-05	0.00052826	123.415	0.178464	0.141753	1.25897	0.208039	0.761827	45.1321	-0.224723	0.227867	-0.986201	0.324034	0.998836	59.5441	-0.556045	0.209619	-2.65265	0.00798627	0.377906	30.4385	-0.139712	0.265676	-0.525871	0.598978	0.999716
Msmo1	47.0051	0.985764	0.217161	4.53932	5.64351e-06	0.000975653	41.235	1.32181	0.243576	5.42668	5.74135e-08	3.36329e-06	85.8566	1.33956	0.166702	8.03567	9.3066e-16	5.28296e-13	37.1553	1.65118	0.248029	6.6572	2.791e-11	3.90206e-08	8.28225	1.08361	0.502202	2.15771	0.0309502	0.766986	6.62804	1.06208	0.63142	1.68205	0.0925593	0.999716
Mt1	1.07011	0.515155	1.12388	0.458372	0.646685	0.998894	6.2158	1.70092	0.559515	3.03999	0.00236583	0.0333002	6.3475	1.35895	0.571476	2.37796	0.0174086	0.225472	1.46357	0.897001	1.18222	0.758741	0.448007	0.998836	NA	NA	NA	NA	NA	NA	NA	NA	NA	NA	NA	NA
Mta3	66.2692	-0.0958712	0.201078	-0.476785	0.633515	0.998894	126.839	-0.657321	0.152524	-4.30962	1.63537e-05	0.00054205	146.423	-0.270826	0.161855	-1.67327	0.094274	0.551217	67.1243	-0.295952	0.184953	-1.60015	0.109566	0.862269	34.2272	0.088209	0.254355	0.346795	0.728745	0.99972	26.9937	-0.220394	0.290016	-0.759936	0.447293	0.999716
Mtch1	6.1704	-1.23875	0.699048	-1.77206	0.0763853	0.614343	22.511	0.967794	0.287943	3.36106	0.00077644	0.0138248	23.3816	0.582123	0.337218	1.72625	0.0843019	0.526701	8.69988	0.102017	0.498833	0.204511	0.837954	0.998836	3.49799	1.0439	0.782708	1.33371	0.1823	0.99972	1.78759	0.13796	1.04682	0.131789	0.895151	0.999716
Mtf1	17.472	0.227758	0.341307	0.66731	0.504574	0.980411	29.8745	0.744832	0.255792	2.91186	0.00359278	0.0458796	28.2718	0.223945	0.266537	0.8402	0.400796	0.904681	12.0146	0.295375	0.390794	0.755832	0.44975	0.998836	6.25515	0.619121	0.603655	1.02562	0.305071	0.99972	4.68858	0.550644	0.656945	0.838189	0.401925	0.999716
Mthfr	23.0534	0.352308	0.291568	1.20832	0.226924	0.859332	59.7376	1.1567	0.192695	6.00274	1.94017e-09	1.45814e-07	37.0084	0.350609	0.230489	1.52116	0.128221	0.630098	20.8931	0.555081	0.303783	1.82723	0.0676658	0.767696	10.1122	-0.0422423	0.462854	-0.0912648	0.927282	0.99972	10.0905	-0.37037	0.438082	-0.845436	0.397868	0.999716
Mtmr12	74.6644	-0.126291	0.17581	-0.718336	0.47255	0.972317	177.824	0.826448	0.134428	6.14788	7.85232e-10	6.39733e-08	144.603	0.077525	0.133261	0.581752	0.560734	0.950398	53.6318	0.304765	0.215372	1.41506	0.157051	0.922096	8.72989	-0.557544	0.500969	-1.11293	0.265738	0.99972	13.2981	-0.0689671	0.400141	-0.172357	0.863157	0.999716
Mtss1l	25.3931	-0.482474	0.317512	-1.51954	0.128626	0.726706	37.9435	-1.12234	0.281126	-3.99232	6.54308e-05	0.00176946	41.0846	-0.417624	0.227075	-1.83915	0.0658938	0.469325	34.6746	-0.0879322	0.25689	-0.342295	0.732129	0.998836	40.5995	-0.166584	0.245743	-0.67788	0.497848	0.99972	32.3598	-0.372713	0.265025	-1.40633	0.159626	0.999716
Mtus2	109.056	-0.110129	0.183564	-0.599948	0.548541	0.986463	104.329	-0.835193	0.194194	-4.30082	1.70169e-05	0.000562107	142.461	-0.373346	0.149174	-2.50275	0.0123232	0.183191	81.5744	-0.270203	0.224745	-1.20227	0.229261	0.984015	31.2094	-0.838183	0.294789	-2.84334	0.00446439	0.264525	62.7251	-0.347406	0.202151	-1.71855	0.085697	0.999716
Mustn1	2.18413	0.939124	0.973644	0.964546	0.334772	0.935417	2.69899	-0.11986	0.930877	-0.12876	0.897547	0.981416	7.38586	2.21897	0.588114	3.77303	0.000161275	0.0074081	0.899462	-1.10749	1.45684	-0.760203	0.447133	0.998836	0.620604	0.18291	1.64224	0.111378	0.911317	0.99972	0.757746	-3.14622	3.43645	-0.915545	0.359905	0.999716
Mutyh	27.8528	-0.805313	0.317707	-2.53477	0.0112522	0.249515	29.7309	-1.01314	0.310167	-3.26644	0.00108909	0.0181734	36.8974	-0.827413	0.264119	-3.13273	0.00173191	0.0463729	20.5416	-0.472205	0.326375	-1.44682	0.147948	0.91795	10.0741	0.286354	0.441159	0.649094	0.516278	0.99972	6.89258	-0.120146	0.546301	-0.219927	0.825928	0.999716
Mvp	9.40549	-0.222216	0.45551	-0.487839	0.625664	0.998894	13.5178	-1.35681	0.464106	-2.92349	0.00346129	0.0447728	19.0986	-0.554279	0.339903	-1.6307	0.102954	0.57506	9.08605	-0.014695	0.493855	-0.0297556	0.976262	0.998836	3.77878	1.18471	0.743361	1.59372	0.110999	0.99972	5.78641	-0.387724	0.633199	-0.612325	0.540323	0.999716
Mxd4	8.0705	-0.390476	0.540566	-0.722346	0.470082	0.972317	18.5783	-0.537377	0.406461	-1.32209	0.186139	0.60977	16.5521	-1.42391	0.427089	-3.33399	0.0008561	0.0277019	9.79358	-0.589656	0.482876	-1.22114	0.222035	0.979891	4.31638	0.0838269	0.660327	0.126948	0.898982	0.99972	3.2994	-0.014436	0.785548	-0.018377	0.985338	0.999716
Myadm	49.1512	0.0697374	0.210151	0.331844	0.740007	0.998894	65.0009	0.692367	0.202254	3.42326	0.00061875	0.0114045	84.7254	0.495041	0.181727	2.72409	0.00644797	0.11917	44.1224	0.0726122	0.239442	0.303256	0.761695	0.998836	8.76017	-0.310558	0.531751	-0.58403	0.5592	0.99972	17.8677	0.0327916	0.349325	0.0938712	0.925211	0.999716
Mycbp2	412.744	0.293486	0.0961132	3.05355	0.00226152	0.0968547	524.972	0.435114	0.128808	3.378	0.000730158	0.0130607	578.197	0.144578	0.105804	1.36648	0.17179	0.712927	261.592	0.24637	0.130942	1.88151	0.0599019	0.74553	128.267	-0.0351763	0.152172	-0.231161	0.81719	0.99972	108.234	0.0665559	0.16779	0.396662	0.691617	0.999716
Myef2	102.616	-0.225372	0.165379	-1.36276	0.172959	0.798246	111.435	-0.485944	0.157659	-3.08225	0.00205443	0.0299966	124.622	-0.399831	0.149174	-2.6803	0.00735562	0.131186	56.4345	-0.329661	0.201309	-1.63758	0.101509	0.846499	37.6295	-0.0645864	0.239573	-0.26959	0.787476	0.99972	42.7955	-0.112474	0.236895	-0.474782	0.634943	0.999716
Myo16	13.1663	-0.0883091	0.460822	-0.191634	0.848029	0.998894	63.3089	-0.783189	0.219626	-3.56601	0.000362459	0.00736697	51.5988	-0.668922	0.218096	-3.0671	0.00216144	0.0542216	37.6711	-0.287967	0.271903	-1.05908	0.289563	0.998836	42.3918	-0.110606	0.256921	-0.430507	0.666827	0.99972	32.0167	0.0700121	0.266855	0.26236	0.793044	0.999716
Myo9a	197.443	0.324269	0.125169	2.59066	0.00957921	0.226772	353.554	1.05726	0.111739	9.46183	3.02592e-21	7.82301e-19	343.251	0.481298	0.0938266	5.12966	2.9027e-07	3.7207e-05	136.789	0.447575	0.139202	3.2153	0.00130307	0.100283	53.0819	0.316146	0.219473	1.44048	0.149732	0.99972	57.6474	0.0192725	0.208006	0.0926533	0.926179	0.999716
Myocd	2.40953	-3.08502	1.10292	-2.79714	0.00515572	0.155946	4.89574	1.84732	0.633937	2.91405	0.00356776	0.0456928	4.39073	0.382393	0.643767	0.593993	0.552517	0.949068	1.04208	-1.33236	1.33536	-0.997755	0.318398	0.998836	NA	NA	NA	NA	NA	NA	1.07567	-0.425524	1.37227	-0.310088	0.756494	0.999716
Myrip	52.2104	0.0649437	0.207703	0.312675	0.754527	0.998894	144.164	-0.211915	0.150862	-1.40469	0.160113	0.56697	227.174	-0.255572	0.133254	-1.91793	0.0551199	0.432272	70.3209	-0.756179	0.202036	-3.74279	0.000181991	0.0236687	20.3624	0.416808	0.344976	1.20823	0.226961	0.99972	28.4228	-0.0828243	0.298485	-0.277482	0.78141	0.999716
Myt1l	212.755	-0.409786	0.150046	-2.73106	0.00631308	0.177823	227.546	-1.13297	0.145186	-7.80356	6.01861e-15	9.41137e-13	310.421	-0.485291	0.13788	-3.51967	0.000432082	0.0164456	152.065	-0.363926	0.138562	-2.62644	0.00862837	0.321685	66.2105	-0.1907	0.218875	-0.871275	0.383604	0.99972	74.3054	-0.196016	0.199528	-0.982398	0.325904	0.999716
N4bp2l1	31.2861	0.0594206	0.270915	0.219333	0.826391	0.998894	35.048	-1.06715	0.295253	-3.61435	0.000301097	0.00631165	57.7039	-0.391728	0.239695	-1.63428	0.102201	0.572791	27.202	0.245148	0.307775	0.796516	0.425732	0.998836	20.1417	0.537797	0.311995	1.72374	0.0847552	0.99972	24.8034	0.146216	0.294769	0.496035	0.61987	0.999716
Naa40	20.8332	0.662497	0.316578	2.09268	0.0363775	0.445417	35.9006	0.769397	0.23868	3.22356	0.00126608	0.0205091	37.5386	0.664989	0.232182	2.86408	0.0041822	0.0876497	15.9153	0.414487	0.359798	1.152	0.249322	0.997346	5.45158	0.392495	0.590295	0.664913	0.506106	0.99972	7.21806	1.03933	0.543338	1.91286	0.0557664	0.999716
Naa50	12.6941	0.68838	0.365908	1.88129	0.0599324	0.561009	17.1738	0.881911	0.33537	2.62967	0.00854687	0.0884804	22.0071	0.972192	0.296037	3.28402	0.00102336	0.0315227	8.98856	0.147227	0.472456	0.311621	0.755329	0.998836	6.11883	0.745046	0.576565	1.29222	0.196282	0.99972	4.67852	0.0675023	0.696615	0.0969005	0.922805	0.999716
Naaladl2	57.291	-0.264872	0.215361	-1.2299	0.218735	0.849836	114.046	-0.207414	0.165656	-1.25207	0.210544	0.645772	124.685	-0.500159	0.160338	-3.11941	0.00181214	0.0478136	40.1599	-0.592294	0.246248	-2.40527	0.0161604	0.446661	18.6684	-0.283344	0.374473	-0.756647	0.449261	0.99972	19.1162	-0.164628	0.327638	-0.502469	0.615337	0.999716
Nagk	13.1478	-0.585095	0.425745	-1.37429	0.169353	0.792497	25.2552	-0.921247	0.309941	-2.97233	0.00295549	0.039652	38.2154	-1.3153	0.264434	-4.97402	6.558e-07	7.58107e-05	14.5046	-0.702303	0.390845	-1.79688	0.072354	0.78407	10.1658	0.538965	0.447906	1.2033	0.228861	0.99972	7.50936	0.420153	0.531166	0.791001	0.428943	0.999716
Nap1l1	69.1763	0.0668536	0.193498	0.3455	0.729719	0.998894	124.622	0.50656	0.14068	3.6008	0.000317237	0.00659296	165.927	0.137041	0.158348	0.865443	0.386796	0.902661	59.0204	0.25537	0.222736	1.14651	0.251583	0.998836	26.0677	-0.366616	0.291562	-1.25742	0.208601	0.99972	25.0188	0.292172	0.297781	0.981164	0.326512	0.999716
Napa	23.8586	0.0998463	0.291705	0.342285	0.732136	0.998894	29.3637	-0.886243	0.305967	-2.89653	0.00377315	0.0477866	45.0445	-0.272018	0.222106	-1.22473	0.220678	0.774806	17.2334	-0.478182	0.345267	-1.38496	0.166063	0.926261	6.99127	0.125321	0.514099	0.243768	0.807411	0.99972	8.52715	-0.267915	0.492577	-0.543906	0.586506	0.999716
Narf	47.0661	-1.01184	0.240833	-4.20142	2.65242e-05	0.00344705	53.5975	-0.343779	0.212433	-1.61829	0.105599	0.453906	68.9546	-0.359726	0.186642	-1.92736	0.0539354	0.428499	23.1166	-0.704693	0.323028	-2.18152	0.0291449	0.582804	15.319	-0.581299	0.381865	-1.52226	0.127943	0.99972	14.7941	-0.875749	0.387477	-2.26013	0.0238129	0.999716
Nasp	12.9507	0.293651	0.399192	0.735613	0.461967	0.972145	30.4757	0.907161	0.246196	3.68471	0.000228961	0.00503352	30.6317	0.335805	0.266017	1.26235	0.206824	0.760311	14.2205	0.215518	0.378257	0.569765	0.568837	0.998836	5.70587	-0.381745	0.595102	-0.641479	0.521212	0.99972	4.9595	0.0275667	0.63292	0.0435548	0.965259	0.999716
Nav1	67.2805	-0.574412	0.219831	-2.61297	0.008976	0.217769	156.645	-0.852574	0.14501	-5.87943	4.1169e-09	2.96087e-07	192.116	-0.223338	0.143806	-1.55305	0.120411	0.615785	87.981	-0.663914	0.182589	-3.63611	0.000276785	0.0329335	62.4019	0.0970381	0.209643	0.462873	0.643455	0.99972	67.7523	-0.0966024	0.196188	-0.492398	0.622438	0.999716
Nav2	164.591	-0.444638	0.212033	-2.09703	0.0359911	0.443546	232.796	-0.525911	0.152576	-3.44688	0.00056709	0.0106666	286.93	-0.159679	0.160744	-0.993376	0.320527	0.86302	47.5424	-0.594124	0.237376	-2.50288	0.0123186	0.396677	69.286	-0.168184	0.209392	-0.803199	0.42186	0.99972	93.5095	-0.120672	0.180713	-0.667756	0.50429	0.999716
Nbea	274.173	0.0916607	0.111239	0.823997	0.409941	0.962489	448.986	0.467192	0.143305	3.26013	0.0011136	0.0185186	452.934	0.102808	0.0999572	1.02852	0.303703	0.852051	236.215	0.0521263	0.15044	0.346492	0.728973	0.998836	93.2132	-0.168315	0.168655	-0.997985	0.318287	0.99972	78.1888	0.366257	0.199688	1.83415	0.066632	0.999716
Ncam2	317.632	-0.134282	0.173076	-0.775859	0.437832	0.96843	318.32	-0.389169	0.145125	-2.6816	0.007327	0.0786261	633.46	-0.322673	0.114621	-2.81512	0.00487592	0.0975576	204.475	-0.500111	0.132162	-3.78408	0.000154276	0.0212155	82.4969	1.14402	0.177758	6.43584	1.22792e-10	2.78902e-07	38.0825	-0.423011	0.252815	-1.6732	0.0942873	0.999716
Ncbp2	27.2121	0.853698	0.2559	3.33606	0.000849741	0.0488186	28.7247	0.507917	0.276503	1.83693	0.0662199	0.351428	44.0259	0.70604	0.223092	3.16479	0.00155195	0.0429444	11.1992	0.0316817	0.418517	0.0757	0.939658	0.998836	5.48649	0.396176	0.60555	0.654241	0.512957	0.99972	7.44825	1.44715	0.559192	2.58793	0.00965545	0.999716
Ncdn	131.287	0.408063	0.344592	1.18419	0.236336	0.86806	242.086	0.269258	0.173665	1.55045	0.121034	0.489031	211.839	0.621711	0.174449	3.56387	0.000365433	0.0142361	113.731	0.443224	0.232022	1.91027	0.0560989	0.72952	51.5863	-0.0626762	0.269574	-0.232501	0.816149	0.99972	48.9559	0.0716241	0.259301	0.27622	0.782379	0.999716
Nck2	194.919	0.144302	0.135357	1.06608	0.286387	0.905634	200.706	0.646305	0.13258	4.87484	1.08898e-06	4.85408e-05	246.702	0.277245	0.11882	2.33332	0.0196313	0.243012	97.3002	0.201051	0.161755	1.24293	0.213892	0.970412	9.84267	-0.228357	0.448607	-0.509034	0.610728	0.99972	14.069	0.0157705	0.394508	0.0399751	0.968113	0.999716
Nckap1	201.794	0.222172	0.134221	1.65527	0.0978692	0.669575	405.122	0.54929	0.126265	4.35028	1.35961e-05	0.000460086	434.038	0.447295	0.110872	4.03432	5.476e-05	0.00303056	170.606	0.268435	0.164345	1.63336	0.102393	0.84874	62.5106	0.255782	0.2064	1.23926	0.215251	0.99972	56.0124	0.270751	0.206155	1.31334	0.189069	0.999716
Ncoa1	81.3046	-0.417099	0.184626	-2.25916	0.0238735	0.364	125.884	-0.490012	0.142531	-3.43793	0.00058618	0.0109394	143.624	-0.13076	0.159948	-0.817513	0.413635	0.910551	69.3255	-0.155792	0.224051	-0.695339	0.486843	0.998836	41.4031	-0.431969	0.235951	-1.83076	0.0671366	0.950092	41.7791	-0.133325	0.248418	-0.536694	0.591479	0.999716
ND1	2585.1	0.775037	0.187443	4.13478	3.55291e-05	0.00429173	2430.09	0.265157	0.164931	1.60768	0.107905	0.458573	3592.81	0.740557	0.174918	4.23375	2.29829e-05	0.001512	1867.71	0.509639	0.181141	2.81349	0.00490072	0.232899	1021.25	0.350415	0.187945	1.86446	0.0622573	0.93031	1022.06	0.40841	0.277964	1.46929	0.141754	0.999716
ND2	3463.32	0.839034	0.187847	4.46659	7.94754e-06	0.00128934	3454.38	0.305341	0.154966	1.97038	0.0487951	0.294105	4888.8	0.740006	0.177002	4.18077	2.90525e-05	0.00182942	2675.76	0.564495	0.184434	3.06069	0.00220827	0.136749	1404.61	0.380613	0.188704	2.01699	0.043697	0.836333	1458.65	0.422562	0.286334	1.47577	0.140007	0.999716
ND4	3999.73	0.719001	0.215666	3.33387	0.000856476	0.049056	4238.54	0.303158	0.175036	1.73197	0.0832783	0.397588	6032.24	0.678599	0.197686	3.43272	0.000597556	0.0211273	3098.81	0.476999	0.195599	2.43866	0.0147419	0.432385	1790.41	0.261364	0.321512	0.812922	0.416263	0.99972	1538.23	0.452058	0.304573	1.48424	0.137747	0.999716
Ndel1	38.2614	0.607027	0.224357	2.70563	0.00681751	0.186457	49.7337	0.680327	0.218769	3.10979	0.0018722	0.0278603	58.5186	0.329594	0.193903	1.69979	0.0891711	0.53774	20.1917	0.120057	0.323257	0.371399	0.71034	0.998836	9.05734	0.0741337	0.45545	0.16277	0.870699	0.99972	10.746	0.39709	0.440043	0.902388	0.366851	0.999716
Ndrg4	277.322	-0.0237919	0.116058	-0.205001	0.837571	0.998894	536.724	0.442962	0.0969458	4.56917	4.8965e-06	0.000186163	547.077	0.144364	0.107797	1.33923	0.180497	0.724486	250.927	0.0445746	0.11903	0.374481	0.708047	0.998836	183.188	-0.286134	0.137888	-2.07513	0.0379748	0.809956	135.344	-0.096485	0.152128	-0.634237	0.525926	0.999716
Ndst3	38.5658	0.178123	0.310436	0.573783	0.566115	0.990775	108.67	0.0617803	0.282845	0.218425	0.827098	0.970569	126.425	-0.79764	0.197451	-4.03969	5.3522e-05	0.00297864	170.249	-0.129226	0.175247	-0.737397	0.460881	0.998836	21.3713	-1.13225	0.342332	-3.30745	0.000941497	0.0979444	11.0244	1.0011	0.43551	2.29868	0.0215229	0.999716
Ndufa4	26.9169	0.318486	0.37732	0.844075	0.398627	0.960336	34.6847	0.191918	0.260117	0.737814	0.460627	0.871934	47.3184	0.682286	0.215179	3.17078	0.00152031	0.0425358	21.1918	0.780779	0.329787	2.36753	0.0179075	0.463563	11.032	0.545897	0.419268	1.30202	0.192908	0.99972	8.2572	0.533321	0.503477	1.05928	0.289474	0.999716
Neat1	8.78505	1.82743	0.44347	4.12075	3.77633e-05	0.00453256	22.1159	2.8051	0.329689	8.50834	1.76445e-17	3.49109e-15	9.60493	1.80111	0.545276	3.30312	0.000956169	0.0300226	1.0499	-1.36857	1.37355	-0.996376	0.319067	0.998836	1.14398	4.43201	1.49721	2.96017	0.00307467	0.207294	1.55382	0.734932	1.22162	0.601605	0.547437	0.999716
Nebl	70.3202	0.663437	0.199808	3.32038	0.000898965	0.0507189	158.749	0.67956	0.143317	4.74164	2.11993e-06	8.93595e-05	168.395	0.371636	0.142712	2.6041	0.00921165	0.15163	150.167	0.016171	0.190536	0.0848714	0.932364	0.998836	34.008	-0.0401208	0.249565	-0.160763	0.87228	0.99972	39.8887	0.101924	0.233838	0.435874	0.662928	0.999716
Necab1	34.7057	0.428587	0.293764	1.45895	0.144579	0.758475	102.655	0.308838	0.216331	1.42761	0.153403	0.555771	202.797	0.436216	0.134993	3.23141	0.00123183	0.0358753	7.76505	0.224638	0.478478	0.469484	0.638723	0.998836	15.4858	-0.339837	0.363981	-0.933666	0.350476	0.99972	14.5494	-0.744589	0.42645	-1.74602	0.0808082	0.999716
Nectin1	3.13832	-1.80789	0.989187	-1.82766	0.0676011	0.587958	99.5305	1.075	0.185468	5.79613	6.7864e-09	4.69958e-07	65.2293	0.582996	0.188964	3.08522	0.00203402	0.0521445	4.94326	-0.629513	0.675752	-0.931574	0.351556	0.998836	19.5672	0.69905	0.326239	2.14276	0.0321328	0.78058	13.327	0.338631	0.412618	0.820689	0.411823	0.999716
Nectin3	4.38239	-0.419431	0.702043	-0.597444	0.550211	0.987258	91.4347	1.29092	0.193485	6.67192	2.52482e-11	2.56315e-09	26.1056	0.717682	0.323912	2.21567	0.0267141	0.295356	6.95058	0.569005	0.571696	0.995293	0.319594	0.998836	5.59159	0.329863	0.59588	0.553573	0.579871	0.99972	1.60252	-0.491862	1.08174	-0.454694	0.649329	0.999716
Nedd4l	119.725	0.0181494	0.14435	0.125732	0.899944	0.998894	247.031	0.735209	0.122066	6.02302	1.7119e-09	1.29158e-07	304.958	0.264239	0.126582	2.0875	0.0368431	0.352092	121.84	0.328891	0.15203	2.16334	0.0305153	0.58761	30.9072	0.0452027	0.284648	0.158802	0.873825	0.99972	29.1051	-0.172838	0.290552	-0.594861	0.551936	0.999716
Nedd9	11.635	0.475171	0.475047	1.00026	0.317184	0.924344	37.9455	1.65072	0.254302	6.49118	8.5168e-11	8.05565e-09	31.5018	0.642012	0.250607	2.56183	0.0104122	0.164705	3.26487	-1.62714	0.987763	-1.6473	0.0994971	0.842885	2.53196	0.0385438	0.835498	0.0461328	0.963204	0.99972	1.9239	0.02461	1.03809	0.0237069	0.981086	0.999716
Nefl	39.3136	2.15223	0.302362	7.11803	1.09479e-12	1.0858e-09	29.1325	1.8541	0.265325	6.98804	2.78748e-12	3.10628e-10	43.7754	1.91261	0.255342	7.49039	6.86706e-14	2.96597e-11	18.4322	1.46452	0.368497	3.9743	7.05867e-05	0.011172	2.99602	-1.19811	0.916153	-1.30776	0.190954	0.99972	3.73408	1.37422	0.799303	1.71928	0.0855639	0.999716
Nefm	20.9267	1.82878	0.426404	4.28885	1.79598e-05	0.00252563	13.5128	1.14713	0.413788	2.77226	0.00556683	0.0637691	11.6596	1.17202	0.444125	2.63895	0.00831644	0.142073	11.3194	0.572954	0.565907	1.01245	0.311322	0.998836	3.58038	0.657418	0.730575	0.899864	0.368193	0.99972	1.96083	-0.63372	0.999188	-0.634234	0.525928	0.999716
Nek1	33.9921	-0.251272	0.253308	-0.991963	0.321216	0.926877	38.3768	-0.64488	0.247485	-2.60574	0.00916768	0.0926323	45.3968	-0.744583	0.227795	-3.26866	0.00108058	0.0327102	35.9955	-0.188947	0.258754	-0.730216	0.465258	0.998836	20.1946	-0.534739	0.333242	-1.60466	0.10857	0.99972	19.9251	-0.54067	0.336864	-1.60501	0.108492	0.999716
Nell1	14.644	-0.180325	0.379018	-0.475769	0.634239	0.998894	111.155	0.632738	0.190159	3.32741	0.000876574	0.0153539	95.4457	0.29632	0.213544	1.38763	0.16525	0.705748	59.6705	0.297418	0.205125	1.44993	0.147077	0.91795	58.231	0.727336	0.198111	3.67136	0.000241262	0.0373627	62.9254	0.474541	0.19905	2.38403	0.0171244	0.999716
Nell2	291.772	0.418392	0.122444	3.41701	0.000633135	0.0393756	1010.42	0.418718	0.105598	3.9652	7.33331e-05	0.00194253	990.606	0.503389	0.107588	4.67884	2.88509e-06	0.000272648	353.732	0.0718816	0.11845	0.60685	0.543951	0.998836	21.6865	-0.59311	0.344787	-1.72022	0.0853919	0.99972	16.2092	0.0845895	0.37731	0.224191	0.822609	0.999716
Neto1	283.894	0.515546	0.18957	2.71956	0.00653688	0.181951	319.153	0.293092	0.145009	2.0212	0.0432595	0.271721	267.3	-0.0330912	0.130485	-0.253601	0.799804	0.982662	159.63	0.228222	0.132553	1.72174	0.0851166	0.816934	161.016	0.499716	0.138526	3.60739	0.000309293	0.0448409	329.762	0.0911616	0.117737	0.77428	0.438765	0.999716
Neto2	122.298	0.0680635	0.269664	0.252401	0.800731	0.998894	137.709	0.646928	0.153318	4.21953	2.44815e-05	0.000766876	102.63	0.152484	0.171749	0.887829	0.374633	0.894548	54.5347	-0.229827	0.215835	-1.06483	0.286953	0.998836	41.493	-0.334344	0.241113	-1.38667	0.165542	0.99972	69.8383	-0.0700797	0.191633	-0.365698	0.714591	0.999716
Neu2	4.11364	0.759273	0.644931	1.17729	0.239078	0.86911	4.78302	2.16103	0.624187	3.46215	0.000535874	0.0102674	2.55023	0.0530887	0.82859	0.0640711	0.948914	0.997419	1.0292	0.0603328	1.31182	0.0459915	0.963317	0.998836	NA	NA	NA	NA	NA	NA	NA	NA	NA	NA	NA	NA
Nfib	247.477	-0.310773	0.136055	-2.28417	0.0223614	0.352322	262.04	-0.32193	0.127884	-2.51735	0.011824	0.111482	210.007	-0.625111	0.182624	-3.42294	0.000619481	0.0216307	210.049	-0.208422	0.149584	-1.39334	0.163516	0.923472	8.0956	-0.571361	0.566968	-1.00775	0.313576	0.99972	6.14426	-0.704721	0.583201	-1.20837	0.226906	0.999716
Nfil3	6.32554	1.98078	0.512932	3.86167	0.000112615	0.0108826	9.00133	2.25613	0.479755	4.70267	2.56776e-06	0.00010616	18.7926	2.33476	0.356728	6.54492	5.95272e-11	1.79195e-08	2.57523	2.18158	0.865675	2.5201	0.0117322	0.383688	NA	NA	NA	NA	NA	NA	NA	NA	NA	NA	NA	NA
Ngef	315.368	-0.0317487	0.0971076	-0.326943	0.743711	0.998894	295.184	0.381514	0.102101	3.73664	0.000186497	0.00429474	330.965	0.135118	0.0966891	1.39745	0.162278	0.70191	101.071	0.226934	0.16676	1.36084	0.173563	0.934291	21.3215	0.533421	0.319488	1.66961	0.0949967	0.99972	28.9641	0.95655	0.311845	3.06739	0.00215937	0.888579
Ngfr	2.75922	-0.281676	0.873323	-0.322534	0.747048	0.998894	3.39167	2.15627	0.746063	2.89019	0.00385006	0.0485388	3.25055	0.318824	0.78636	0.405443	0.685152	0.966365	1.21895	0.490771	1.22294	0.401306	0.688195	0.998836	0.730205	-0.191206	1.51845	-0.125922	0.899793	0.99972	NA	NA	NA	NA	NA	NA
Nhsl2	51.0529	-0.126881	0.216859	-0.585085	0.558491	0.989919	47.4388	-0.808433	0.255422	-3.16508	0.00155039	0.0241142	51.4315	-0.437543	0.212856	-2.05558	0.0398229	0.367147	26.6466	-0.172065	0.28927	-0.594823	0.551962	0.998836	16.9781	-0.017809	0.356258	-0.049989	0.960131	0.99972	22.6236	-0.0590136	0.303234	-0.194614	0.845695	0.999716
Nif3l1	15.492	-0.304603	0.377188	-0.807563	0.419342	0.965437	14.8147	-1.5632	0.461151	-3.38978	0.000699492	0.0126286	21.5239	-0.871326	0.346595	-2.51396	0.0119383	0.180236	9.82883	-0.0168195	0.437355	-0.0384573	0.969323	0.998836	6.0907	0.22458	0.59269	0.378917	0.70475	0.99972	6.28255	-0.946764	0.571452	-1.65677	0.0975663	0.999716
Nipal4	2.24068	4.14768	1.10563	3.7514	0.000175847	0.0147274	1.52561	0.868572	1.12534	0.77183	0.440215	0.860062	1.75578	2.23924	1.27507	1.75617	0.0790598	0.51284	0.887992	1.57762	1.54683	1.01991	0.307773	0.998836	NA	NA	NA	NA	NA	NA	NA	NA	NA	NA	NA	NA
Nlgn1	280.78	-0.214767	0.149378	-1.43774	0.150507	0.76716	740.663	0.327691	0.103119	3.17779	0.00148401	0.0233599	646.929	-0.143165	0.126611	-1.13075	0.258162	0.811732	397.717	-0.174879	0.137414	-1.27264	0.203145	0.96298	60.4466	0.0278066	0.205533	0.13529	0.892383	0.99972	59.9885	-0.224491	0.212222	-1.05781	0.290141	0.999716
Nlgn2	144.526	0.252881	0.14913	1.6957	0.089942	0.647143	275.066	0.709113	0.138368	5.12483	2.97799e-07	1.53141e-05	264.332	0.288541	0.116494	2.47688	0.0132536	0.192075	130.929	0.376172	0.155146	2.42464	0.0153237	0.438637	61.9278	0.0863458	0.216147	0.399477	0.689542	0.99972	70.4392	-0.209599	0.19803	-1.05842	0.289865	0.999716
Nlk	199.014	0.142198	0.131709	1.07964	0.280303	0.900723	270.486	0.483662	0.118585	4.0786	4.53068e-05	0.00129381	333.178	-0.111619	0.116557	-0.957637	0.338246	0.87149	163.165	0.132587	0.131659	1.00705	0.313912	0.998836	43.1686	-0.482913	0.248486	-1.94342	0.0519655	0.888565	56.656	0.201711	0.214837	0.938906	0.347779	0.999716
Nln	20.0473	0.341936	0.303895	1.12518	0.260514	0.888048	48.2019	0.910523	0.21536	4.22792	2.35862e-05	0.000742431	43.0515	0.261063	0.219807	1.18769	0.234955	0.78906	16.2006	0.194834	0.352639	0.552502	0.580605	0.998836	10.393	0.0258383	0.434727	0.0594358	0.952605	0.99972	10.1197	-0.00825871	0.458773	-0.0180017	0.985637	0.999716
Nme1	44.7476	1.26926	0.260388	4.87449	1.09091e-06	0.000249557	57.5738	0.587747	0.185835	3.16273	0.00156297	0.0242061	76.5237	0.703529	0.180469	3.89834	9.68529e-05	0.00484704	35.223	0.927487	0.235689	3.93522	8.31216e-05	0.0126776	14.2323	0.558955	0.373712	1.49569	0.134736	0.99972	13.5121	0.481309	0.393593	1.22286	0.221383	0.999716
Nnat	48.3726	-0.186221	0.234537	-0.793994	0.427199	0.96643	32.2979	0.977199	0.248556	3.93151	8.44142e-05	0.00219409	68.4329	1.28768	0.240594	5.35208	8.69484e-08	1.29886e-05	82.976	1.16192	0.467495	2.48542	0.0129399	0.404083	25.3748	0.164734	0.36099	0.456341	0.648145	0.99972	50.9535	0.622091	0.240031	2.59172	0.00954986	0.999716
Noc2l	74.9357	-0.366442	0.222049	-1.65028	0.0988865	0.672619	95.3943	-0.555963	0.168722	-3.29515	0.000983688	0.0167607	125.158	-0.366562	0.15509	-2.36355	0.018101	0.230838	62.4236	-0.53762	0.206756	-2.60026	0.00931536	0.337546	39.4277	-0.488306	0.240204	-2.03288	0.0420644	0.831631	34.545	-0.295228	0.258586	-1.1417	0.253579	0.999716
Nol4l	46.1246	0.243424	0.224444	1.08456	0.278115	0.900723	89.674	1.08906	0.177482	6.13618	8.45314e-10	6.74512e-08	73.1311	0.34498	0.19394	1.7788	0.0752725	0.502019	37.1287	0.378674	0.289297	1.30895	0.190552	0.948915	14.402	0.179258	0.369504	0.48513	0.627584	0.99972	16.7308	0.124235	0.363742	0.341548	0.732691	0.999716
Nol7	18.138	-0.0111412	0.354258	-0.0314495	0.974911	0.998894	30.5981	-0.915128	0.298072	-3.07016	0.00213945	0.0309581	31.8156	-0.108599	0.262603	-0.413546	0.679206	0.966365	11.2139	-0.500158	0.458239	-1.09148	0.275062	0.998836	4.60228	0.632995	0.624544	1.01353	0.310807	0.99972	5.68057	-0.281089	0.584516	-0.480892	0.630593	0.999716
Nos1	9.31657	-0.82361	0.530799	-1.55164	0.120748	0.714188	39.9463	-1.12833	0.366403	-3.07948	0.00207362	0.0301857	35.7682	-0.104336	0.278987	-0.373982	0.708418	0.969008	16.6183	-0.980147	0.4088	-2.39762	0.016502	0.449593	10.218	-0.467823	0.464669	-1.00679	0.314037	0.99972	10.5582	-0.821385	0.442491	-1.85627	0.0634144	0.999716
Nos1ap	195.42	-0.00803481	0.153076	-0.0524889	0.958139	0.998894	136.666	0.0078614	0.185317	0.0424213	0.966163	0.991524	177.035	-0.513966	0.144143	-3.56567	0.000362934	0.0141944	172.08	0.0533481	0.139129	0.383444	0.701391	0.998836	40.6022	0.136681	0.232798	0.587124	0.55712	0.99972	26.1689	-0.00747177	0.296361	-0.0252117	0.979886	0.999716
Nosip	17.0589	-0.223193	0.356436	-0.62618	0.531197	0.980411	21.0398	-0.599596	0.330166	-1.81604	0.0693642	0.3601	21.3253	-1.18913	0.367317	-3.23735	0.00120647	0.0354502	14.1924	-0.0132713	0.373436	-0.0355382	0.971651	0.998836	5.5188	-0.164223	0.598346	-0.274462	0.78373	0.99972	5.36933	-0.340094	0.606552	-0.560701	0.575001	0.999716
Notch2	9.06486	-0.206397	0.560886	-0.367983	0.712886	0.998894	13.2514	-1.35842	0.463713	-2.92943	0.0033958	0.0440782	12.4874	-0.431125	0.404529	-1.06574	0.286539	0.837311	2.48974	-0.508563	0.909194	-0.559355	0.575919	0.998836	2.25678	-0.427138	0.931645	-0.458477	0.64661	0.99972	1.81593	-1.35983	1.17385	-1.15843	0.246687	0.999716
Nov	42.497	-0.984757	0.299112	-3.29227	0.000993832	0.0542834	51.3908	-0.705902	0.227049	-3.10902	0.00187708	0.0279114	30.4391	-0.0518467	0.310061	-0.167215	0.867201	0.99273	49.2919	-0.483911	0.225381	-2.14708	0.0317867	0.595849	1.41266	1.19813	1.23812	0.967699	0.333195	0.99972	1.62363	0.187545	1.16521	0.160953	0.87213	0.999716
Npas2	90.6344	0.618498	0.166028	3.72527	0.000195106	0.0159851	152.728	0.170755	0.13572	1.25814	0.208341	0.642452	287.803	0.265867	0.129619	2.05115	0.0402524	0.369634	96.7432	0.614635	0.178237	3.44841	0.000563902	0.055325	31.2054	-0.485373	0.298764	-1.6246	0.104247	0.99972	9.62063	-0.321968	0.484038	-0.66517	0.505942	0.999716
Npas4	11.6545	1.29865	0.569415	2.28067	0.022568	0.354127	18.3652	1.74182	0.494846	3.51991	0.00043169	0.00856752	45.4012	1.76878	0.334497	5.28789	1.23735e-07	1.80762e-05	6.74305	0.907894	0.610226	1.4878	0.136804	0.89971	0.702494	-0.311241	1.55904	-0.199636	0.841765	0.99972	1.08178	0.912672	1.38285	0.659993	0.509258	0.999716
Npl	7.54853	0.936793	0.460411	2.03469	0.0418821	0.475216	60.6515	2.37332	0.226165	10.4938	9.22744e-26	3.37585e-23	27.2655	1.06401	0.326265	3.26119	0.00110945	0.0330969	7.72759	1.57816	0.515636	3.0606	0.00220891	0.136749	3.47623	2.23869	0.793554	2.8211	0.00478599	0.275385	6.89661	2.4055	0.665552	3.61429	0.000301171	0.240688
Nptn	265.751	0.24862	0.0994019	2.50116	0.0123786	0.260629	510.044	0.302364	0.0893469	3.38416	0.000713965	0.0128183	518.843	0.132895	0.0938462	1.41609	0.156749	0.689766	229.398	0.164299	0.124983	1.31457	0.188655	0.948198	51.0287	0.114919	0.219063	0.524592	0.599867	0.99972	61.4401	0.402011	0.211977	1.89648	0.0578965	0.999716
Nptx1	443.318	0.797038	0.152515	5.22597	1.73242e-07	5.35176e-05	225.358	-0.105327	0.123317	-0.85412	0.393039	0.828192	239.815	0.35426	0.1162	3.0487	0.0022983	0.0567944	16.2141	-0.598829	0.388103	-1.54296	0.12284	0.880952	10.0825	-0.22813	0.492831	-0.462898	0.643437	0.99972	10.0776	-0.35802	0.496093	-0.72168	0.470491	0.999716
Nptx2	63.5201	2.80529	0.33364	8.40812	4.16643e-17	1.30854e-13	253.688	3.35029	0.196924	17.0131	6.56957e-65	1.41538e-61	168.025	3.34217	0.220198	15.178	4.9446e-52	3.27464e-48	17.3798	2.91914	0.387759	7.52823	5.14321e-14	1.43813e-10	4.09056	1.56108	0.699792	2.23077	0.0256962	0.722038	11.6426	1.12154	0.460792	2.43393	0.0149357	0.999716
Npy	1.78794	0.896758	0.999712	0.897016	0.36971	0.951267	3.09159	-0.0538935	0.854068	-0.0631021	0.949685	0.990114	7.20799	1.1491	0.52188	2.20184	0.0276764	0.301136	2.13419	0.35236	0.951594	0.370283	0.711171	0.998836	13.6539	1.70424	0.432517	3.94028	8.13861e-05	0.0184215	78.5699	0.695196	0.383597	1.81231	0.0699389	0.999716
Npy2r	NA	NA	NA	NA	NA	NA	5.90092	2.0426	0.582262	3.50804	0.000451427	0.00889549	2.82483	1.43961	0.8304	1.73363	0.082983	0.524315	NA	NA	NA	NA	NA	NA	NA	NA	NA	NA	NA	NA	NA	NA	NA	NA	NA	NA
Nr1d1	20.5972	0.36397	0.33537	1.08528	0.277799	0.900696	35.512	-0.898271	0.291852	-3.07782	0.00208518	0.0303313	56.7501	-0.619728	0.224062	-2.76587	0.00567706	0.108929	28.5971	-0.639475	0.376288	-1.69943	0.0892381	0.830885	8.5112	-0.321309	0.488524	-0.657714	0.510722	0.99972	5.20246	-0.00218613	0.727873	-0.00300345	0.997604	0.999836
Nr3c1	64.435	0.137	0.195161	0.701983	0.48269	0.976767	63.0726	-0.705832	0.204567	-3.45037	0.000559813	0.0105774	69.3002	-0.559059	0.187	-2.98962	0.00279321	0.0653657	33.1145	0.36844	0.255633	1.44128	0.149505	0.91795	9.90033	-0.386471	0.486013	-0.795187	0.426505	0.99972	7.00415	0.421895	0.59175	0.712962	0.475869	0.999716
Nr3c2	21.7069	-0.55217	0.380748	-1.45022	0.146996	0.763255	52.5395	-0.734877	0.232765	-3.15717	0.00159311	0.0244937	34.9368	-0.763923	0.273885	-2.78921	0.00528368	0.103731	65.3238	-0.26728	0.207674	-1.28701	0.19809	0.957462	13.5088	-1.21009	0.438079	-2.76227	0.00574008	0.31042	10.0143	-0.893132	0.464428	-1.92308	0.0544701	0.999716
Nr4a2	4.58277	0.137839	0.622595	0.221395	0.824785	0.998894	7.63638	2.49214	0.670551	3.71656	0.000201954	0.00456929	13.3966	0.610121	0.449306	1.35792	0.17449	0.716723	6.70544	1.67041	0.558152	2.99276	0.0027647	0.159805	2.51693	0.723358	0.84085	0.86027	0.38964	0.99972	0.734907	1.96828	1.78209	1.10448	0.269385	0.999716
Nr4a3	25.3688	0.303866	0.291342	1.04298	0.296955	0.912615	33.4813	1.19525	0.263716	4.53234	5.83345e-06	0.00021836	81.1169	1.07145	0.204008	5.25199	1.50461e-07	2.13525e-05	22.332	0.736675	0.331845	2.21994	0.026423	0.559703	2.36927	1.02587	0.903891	1.13495	0.256394	0.99972	1.58899	2.33375	1.29411	1.80336	0.0713322	0.999716
Nrbp2	151.336	-0.658175	0.144871	-4.54319	5.54083e-06	0.000966772	129.038	-0.218606	0.154276	-1.41698	0.156488	0.561909	359.554	-0.465938	0.100414	-4.64017	3.48116e-06	0.000321692	96.039	-0.260664	0.174529	-1.49353	0.135298	0.897124	59.713	0.0255068	0.228943	0.111411	0.91129	0.99972	61.0245	-0.185121	0.197775	-0.936018	0.349264	0.999716
Nrcam	592.2	0.135814	0.100619	1.34979	0.177084	0.802349	788.463	0.390292	0.0962295	4.05585	4.9953e-05	0.00140579	967.414	0.187606	0.0910494	2.06048	0.0393524	0.365551	574.806	0.0524538	0.103328	0.507642	0.611705	0.998836	143.962	-0.413448	0.154506	-2.67594	0.00745194	0.359273	115.927	0.154118	0.164493	0.936928	0.348796	0.999716
Nrd1	139.324	0.612669	0.137182	4.4661	7.96599e-06	0.00128934	237.003	0.919667	0.106848	8.60723	7.48482e-18	1.56054e-15	235.535	0.515946	0.117586	4.38783	1.14488e-05	0.000856192	85.9909	0.101198	0.158689	0.637713	0.523661	0.998836	44.3603	-0.327525	0.227271	-1.44112	0.149551	0.99972	42.1605	0.245999	0.235896	1.04282	0.297029	0.999716
Nrep	7.51342	-0.0870451	0.542414	-0.160477	0.872505	0.998894	16.2228	1.76046	0.511889	3.43914	0.000583571	0.0109012	33.3019	0.9138	0.308614	2.96098	0.00306661	0.0701929	2.80823	0.883444	0.782242	1.12937	0.25874	0.998836	11.4236	0.431403	0.407052	1.05982	0.289225	0.99972	11.8775	-0.444351	0.430325	-1.03259	0.301794	0.999716
Nrf1	46.3115	0.227499	0.227079	1.00185	0.316418	0.923715	86.0368	0.78895	0.20811	3.79102	0.000150029	0.00362727	84.4542	0.60194	0.165992	3.62632	0.000287485	0.0119493	24.9884	-0.00638263	0.288047	-0.0221583	0.982322	0.998898	14.5787	-0.122542	0.375096	-0.326694	0.743899	0.99972	16.8185	0.474348	0.353956	1.34013	0.180202	0.999716
Nrn1	21.7924	1.751	0.351859	4.97643	6.47688e-07	0.000162734	74.3978	1.48712	0.336934	4.4137	1.01618e-05	0.000356953	119.112	1.1145	0.151237	7.36919	1.71665e-13	6.96051e-11	19.5468	0.671467	0.324073	2.07196	0.0382688	0.640092	1.73275	0.715021	1.01431	0.704936	0.48085	0.99972	1.50497	0.516822	1.28348	0.402673	0.687189	0.999716
Nrp1	122.192	0.782694	0.136581	5.73064	1.00053e-08	4.48902e-06	119.127	1.64579	0.145557	11.3068	1.21437e-29	6.19648e-27	97.5322	1.03301	0.168776	6.12058	9.32377e-10	2.23186e-07	69.5979	1.02939	0.263458	3.90722	9.3366e-05	0.0136835	6.85461	0.587764	0.564055	1.04203	0.297396	0.99972	3.3758	0.0937234	0.80096	0.117014	0.906849	0.999716
Nrsn1	23.1479	0.297417	0.332328	0.894948	0.370815	0.951557	34.3724	1.25049	0.253307	4.93667	7.94683e-07	3.64277e-05	75.5884	1.08828	0.189065	5.75612	8.607e-09	1.62861e-06	32.6889	0.770616	0.274518	2.80716	0.00499806	0.234881	17.2099	0.239393	0.347391	0.689118	0.490749	0.99972	17.5263	0.663622	0.35355	1.87703	0.0605145	0.999716
Nrxn2	121.947	0.387817	0.150509	2.57669	0.00997501	0.231774	274.044	0.790862	0.140073	5.64608	1.64151e-08	1.07894e-06	211.697	0.477966	0.123887	3.85807	0.000114285	0.00551118	126.35	0.217999	0.191174	1.14032	0.254154	0.998836	65.755	0.428003	0.202966	2.10875	0.0349666	0.79468	70.3782	0.113957	0.197575	0.576777	0.56409	0.999716
Nrxn3	1403.45	0.238851	0.159723	1.4954	0.134809	0.7374	2151.38	1.14207	0.136664	8.35678	6.44542e-17	1.16801e-14	1570.58	0.320548	0.106319	3.01496	0.00257014	0.0617456	736.612	0.175667	0.0907996	1.93467	0.0530311	0.715107	449.033	-0.143239	0.116134	-1.23339	0.217429	0.99972	657.513	-0.198399	0.109291	-1.81532	0.0694754	0.999716
Nt5dc3	29.7334	0.388807	0.253062	1.53641	0.124438	0.721157	76.0082	0.990237	0.219948	4.50214	6.72725e-06	0.000247048	67.9435	0.530854	0.178002	2.9823	0.00286094	0.0663256	55.4189	0.139136	0.201881	0.689197	0.4907	0.998836	9.13963	-0.493687	0.499407	-0.988545	0.322886	0.99972	5.03499	-0.926178	0.629536	-1.47121	0.141235	0.999716
Ntf3	2.11741	0.515944	0.912747	0.565265	0.571894	0.991946	44.0538	-1.54409	0.387693	-3.98276	6.812e-05	0.00182943	6.25672	-0.67968	0.590642	-1.15075	0.249836	0.804015	0.806796	-0.76592	1.38433	-0.553277	0.580074	0.998836	1.20469	-1.25981	1.3443	-0.937142	0.348685	0.99972	NA	NA	NA	NA	NA	NA
Ntrk2	533.049	0.748853	0.124503	6.01473	1.80189e-09	9.17696e-07	780.628	0.932535	0.160102	5.82462	5.72418e-09	4.00692e-07	977.137	0.547279	0.0966457	5.66274	1.48977e-08	2.61936e-06	479.615	0.527434	0.126231	4.17831	2.93684e-05	0.00566338	241.402	0.0543604	0.141194	0.385007	0.700233	0.99972	240.214	0.152181	0.127549	1.19311	0.232826	0.999716
Ntrk3	231.866	0.495455	0.161015	3.07707	0.00209047	0.0906828	513.698	0.540034	0.0914498	5.90526	3.52101e-09	2.56663e-07	351.188	0.533698	0.12167	4.38643	1.15227e-05	0.000857428	190.89	0.268626	0.12458	2.15626	0.0310636	0.592037	88.6517	-0.683916	0.202104	-3.38399	0.000714413	0.0798035	55.1957	-0.173031	0.214904	-0.805155	0.42073	0.999716
Nuak1	34.202	-0.191612	0.253439	-0.756048	0.449621	0.972145	46.7293	-0.926629	0.235915	-3.92781	8.5724e-05	0.00222515	68.0817	-0.74987	0.209174	-3.58492	0.000337184	0.0134522	24.7017	-0.911307	0.341129	-2.67144	0.00755264	0.300262	7.46378	-0.0705659	0.507742	-0.13898	0.889466	0.99972	10.0684	-0.458841	0.459428	-0.998723	0.317929	0.999716
Numb	102.343	0.615547	0.158782	3.87669	0.000105888	0.0102853	143.966	0.709225	0.138273	5.12916	2.91044e-07	1.50891e-05	188.023	0.371427	0.128018	2.90136	0.00371546	0.0803873	54.9621	0.157927	0.200309	0.788416	0.430454	0.998836	15.3172	-0.846328	0.407528	-2.07674	0.0378258	0.809956	11.5714	-0.631811	0.446223	-1.41591	0.156802	0.999716
Numbl	77.9716	0.0725412	0.198552	0.365352	0.714849	0.998894	160.883	0.595037	0.136762	4.3509	1.35581e-05	0.000459599	163.497	0.310757	0.124053	2.50503	0.0122441	0.182502	51.9148	0.0199812	0.218576	0.0914157	0.927162	0.998836	16.7978	0.410456	0.36996	1.10946	0.267232	0.99972	22.8111	-0.294677	0.301092	-0.978696	0.32773	0.999716
Nup98	69.1035	0.0373313	0.198659	0.187917	0.850942	0.998894	124.573	0.449185	0.13821	3.25001	0.00115401	0.0191087	126.758	0.319094	0.137089	2.32764	0.0199313	0.24535	62.6619	0.419209	0.242295	1.73016	0.0836015	0.811436	30.5743	-0.0286687	0.276407	-0.103719	0.917392	0.99972	28.0775	-0.366068	0.278975	-1.31219	0.189458	0.999716
Nxn	3.07104	-0.527439	0.799844	-0.659427	0.509621	0.980411	11.261	1.2596	0.418223	3.0118	0.00259704	0.0357392	8.67178	0.593999	0.447627	1.327	0.18451	0.729539	3.14352	0.0861503	0.738946	0.116585	0.907189	0.998836	1.83521	0.409148	0.995197	0.411122	0.680983	0.99972	1.52334	1.62568	1.25392	1.29647	0.194812	0.999716
Nyap2	49.9889	-5.84907e-05	0.227452	-0.000257156	0.999795	0.999927	122.617	-0.550394	0.155184	-3.54671	0.000390073	0.00784597	178.874	-0.582393	0.130327	-4.46872	7.86901e-06	0.00064338	44.2384	-0.834685	0.259238	-3.21976	0.00128296	0.09919	14.4359	0.0388105	0.369904	0.104921	0.916439	0.99972	19.9303	-0.340569	0.329997	-1.03203	0.302056	0.999716
Oacyl	1.76709	0.0939305	0.970561	0.0967796	0.922901	0.998894	5.2572	0.313712	0.611525	0.512999	0.607952	0.935793	10.9634	1.30586	0.423155	3.086	0.00202871	0.0521157	6.4791	2.24582	0.56013	4.00947	6.08558e-05	0.0103595	NA	NA	NA	NA	NA	NA	NA	NA	NA	NA	NA	NA
Oaz1	58.2033	0.686878	0.22022	3.11906	0.00181429	0.0831527	78.808	0.60393	0.193573	3.11991	0.00180907	0.0271711	95.2534	0.513941	0.221609	2.31914	0.0203876	0.248656	41.7752	0.333158	0.250453	1.33022	0.183446	0.944652	15.3141	0.0588994	0.367421	0.160305	0.872641	0.99972	15.9178	0.218273	0.382558	0.570562	0.568296	0.999716
[truncated: 778 more rows]

## Sheet: coexp_Active X Non-active
	baseMean_CTL6	log2FoldChange_CTL6	lfcSE_CTL6	stat_CTL6	pvalue_CTL6	padj_CTL6	baseMean_ITL23	log2FoldChange_ITL23	lfcSE_ITL23	stat_ITL23	pvalue_ITL23	padj_ITL23	baseMean_ITL56	log2FoldChange_ITL56	lfcSE_ITL56	stat_ITL56	pvalue_ITL56	padj_ITL56	baseMean_PTL5	log2FoldChange_PTL5	lfcSE_PTL5	stat_PTL5	pvalue_PTL5	padj_PTL5	baseMean_Pvalb	log2FoldChange_Pvalb	lfcSE_Pvalb	stat_Pvalb	pvalue_Pvalb	padj_Pvalb	baseMean_Sst	log2FoldChange_Sst	lfcSE_Sst	stat_Sst	pvalue_Sst	padj_Sst
[truncated: 970 more rows]
